# Supplementary material for: Evolutionary Study of Disorder in Protein Sequences
Source: Biomolecules. 2020 Oct 6;10(10):1413. doi: 10.3390/biom10101413 (PMC7650552; doi:10.3390/biom10101413)
Supplement: Supplementary file 1 [file biomolecules-10-01413-s001.zip]

Archive with 9 entries (8 files):
- biomolecules-936875-supplementary v5/
- biomolecules-936875-supplementary v5/biomolecules-936875-supplementary.docx
- biomolecules-936875-supplementary v5/Suppl_Table_S1.xlsx
- biomolecules-936875-supplementary v5/Suppl_Table_S2.xlsx
- biomolecules-936875-supplementary v5/Suppl_Table_S3.xlsx
- biomolecules-936875-supplementary v5/Suppl_Table_S4.xlsx
- biomolecules-936875-supplementary v5/Suppl_Table_S5.xlsx
- biomolecules-936875-supplementary v5/Suppl_Table_S6.xlsx
- biomolecules-936875-supplementary v5/Suppl_Table_S7.xlsx
