# Supplementary material for: Evolutionary Study of Disorder in Protein Sequences
Source: Biomolecules. 2020 Oct 6;10(10):1413. doi: 10.3390/biom10101413 (PMC7650552; doi:10.3390/biom10101413)
Supplement: Supplementary file 1 [file biomolecules-10-01413-s001.zip › biomolecules-936875-supplementary v5/Suppl_Table_S1.xlsx]

## Sheet: Suppl_Table_S1
taxid	species	taxon	#proteins	#IDPs	IDP fraction	IDR fraction	#prots with CBRs	Fraction prots with CBRs	CBR fraction
23	Shewanella colwelliana	Bacteria	3900	148	0.0379487	0.00839338	345	0.0884615	0.0337659
48	Archangium gephyra	Bacteria	10110	1926	0.190504	0.0414559	2064	0.204154	0.0774203
52	Chondromyces crocatus	Bacteria	8327	2467	0.296265	0.0682827	2999	0.360154	0.137726
54	Nannocystis exedens	Bacteria	9143	2479	0.271136	0.0672189	3699	0.404572	0.171737
63	Vitreoscilla filiformis	Bacteria	3396	317	0.0933451	0.0198374	658	0.193757	0.0895268
69	Lysobacter enzymogenes	Bacteria	5514	933	0.169206	0.0391984	1797	0.325898	0.156255
102	Polaribacter glomeratus	Bacteria	3368	61	0.0181116	0.00394032	378	0.112233	0.0380356
124	Blastopirellula marina	Bacteria	5288	631	0.119327	0.0279225	638	0.120651	0.0376442
163	Treponema bryantii	Bacteria	3051	121	0.0396591	0.00998947	379	0.124222	0.0402414
166	Treponema sp.	Bacteria	1623	71	0.0437461	0.0109548	226	0.139248	0.0442466
193	Azospirillum lipoferum	Bacteria	6618	767	0.115896	0.0239922	1845	0.278785	0.14289
199	Campylobacter concisus	Bacteria	1749	53	0.030303	0.00652815	181	0.103488	0.0335125
202	Campylobacter mucosalis	Bacteria	1514	37	0.0244386	0.00664665	147	0.0970938	0.0345115
211	Helicobacter sp. CLO-3	Bacteria	1846	296	0.160347	0.0364086	501	0.271398	0.0959003
216	Helicobacter muridarum	Bacteria	1612	54	0.0334988	0.0105852	176	0.109181	0.0370664
238	Elizabethkingia meningoseptica	Bacteria	3466	121	0.0349106	0.00615656	318	0.0917484	0.0239068
239	Flavobacterium sp.	Bacteria	3383	103	0.0304463	0.0052467	431	0.127402	0.0471086
253	Chryseobacterium indologenes	Bacteria	4334	164	0.0378403	0.00770204	420	0.0969082	0.0340036
276	Thermus filiformis	Bacteria	2181	66	0.0302613	0.00585542	220	0.100871	0.0287098
303	Pseudomonas putida	Bacteria	5175	302	0.0583575	0.0115017	628	0.121353	0.0482873
306	Pseudomonas sp.	Bacteria	3749	252	0.0672179	0.0134091	386	0.102961	0.035346
316	Pseudomonas stutzeri	Bacteria	4145	272	0.0656212	0.0135804	414	0.0998794	0.0396467
317	Pseudomonas syringae	Bacteria	4834	254	0.0525445	0.01135	505	0.104468	0.0401894
381	Rhizobium loti	Bacteria	5898	368	0.062394	0.0171588	800	0.135639	0.0666391
394	Sinorhizobium fredii (strain NBRC 101917 / NGR234)	Bacteria	6274	459	0.0731591	0.0169234	906	0.144405	0.0686846
449	Legionella hackeliae	Bacteria	3214	157	0.0488488	0.00939905	312	0.0970753	0.0305578
451	Tatlockia micdadei	Bacteria	2989	158	0.0528605	0.0114826	283	0.0946805	0.0292105
452	Legionella spiritensis	Bacteria	2908	147	0.0505502	0.0105056	264	0.090784	0.0243944
453	Legionella feeleii	Bacteria	3254	153	0.0470191	0.00950815	275	0.0845114	0.02589
454	Legionella israelensis	Bacteria	2814	116	0.0412225	0.00896269	283	0.100569	0.0286162
456	Legionella jordanis	Bacteria	2787	158	0.0566918	0.0115406	298	0.106925	0.0334147
458	Legionella rubrilucens	Bacteria	2833	170	0.0600071	0.012059	290	0.102365	0.0288437
476	Moraxella bovis	Bacteria	2595	197	0.0759152	0.023008	264	0.101734	0.034504
478	Moraxella nonliquefaciens	Bacteria	1937	142	0.0733092	0.0206993	212	0.109448	0.0377326
520	Bordetella pertussis	Bacteria	3783	415	0.109701	0.0347336	537	0.141951	0.068322
526	Acidiphilium rubrum	Bacteria	3677	260	0.0707098	0.01471	1089	0.296165	0.169365
623	Shigella flexneri	Bacteria	4103	176	0.0428954	0.00979625	317	0.0772605	0.0287238
632	Yersinia pestis	Bacteria	3900	197	0.0505128	0.0114532	386	0.0989744	0.0456072
648	Aeromonas caviae	Bacteria	3949	189	0.0478602	0.0100612	407	0.103064	0.0368204
652	Aeromonas schubertii	Bacteria	3668	189	0.0515267	0.0103996	403	0.109869	0.0375137
685	Vibrio diazotrophicus	Bacteria	4064	159	0.039124	0.00889524	358	0.0880906	0.0345431
693	Vibrio nereis	Bacteria	3660	155	0.0423497	0.00993671	314	0.0857923	0.0283504
722	Actinobacillus seminis	Bacteria	2028	89	0.0438856	0.013114	191	0.0941815	0.0522289
728	Avibacterium paragallinarum	Bacteria	2171	75	0.0345463	0.00792508	188	0.086596	0.0312155
733	Haemophilus haemoglobinophilus	Bacteria	2144	79	0.036847	0.010327	210	0.0979478	0.0381181
734	Haemophilus paracuniculus	Bacteria	1927	94	0.0487805	0.0158578	212	0.110016	0.0465266
882	Desulfovibrio vulgaris (strain Hildenborough / ATCC 29579 / DSM 644 / NCIMB 8303)	Bacteria	3518	441	0.125355	0.032001	507	0.144116	0.0670681
883	Desulfovibrio vulgaris (strain Miyazaki F / DSM 19637)	Bacteria	3178	672	0.211454	0.0507652	873	0.274701	0.120167
892	Desulfuromonas sp.	Bacteria	3096	123	0.0397287	0.00839116	264	0.0852713	0.0293238
917	Nitrosomonas marina	Bacteria	3276	207	0.0631868	0.0147611	308	0.0940171	0.0320413
930	Acidithiobacillus thiooxidans	Bacteria	3626	253	0.0697739	0.0197716	371	0.102317	0.0373979
959	Bdellovibrio bacteriovorus	Bacteria	3712	263	0.0708513	0.0174567	449	0.120959	0.0608209
960	Bacteriovorax stolpii	Bacteria	3721	205	0.0550927	0.0131388	380	0.102123	0.0404703
966	Oceanospirillum linum	Bacteria	3358	215	0.0640262	0.0158502	360	0.107207	0.0439018
971	Selenomonas ruminantium	Bacteria	2579	154	0.0597131	0.0123526	268	0.103916	0.0390293
989	Marinilabilia salmonicolor	Bacteria	3744	145	0.0387286	0.00687102	353	0.0942842	0.0268438
1003	Thermoflexibacter ruber	Bacteria	4522	129	0.0285272	0.00459489	501	0.110792	0.0396165
1004	Chitinophaga sancti	Bacteria	6697	222	0.0331492	0.0070776	624	0.093176	0.039529
1010	Sphingobacterium mizutaii	Bacteria	4025	135	0.0335404	0.00687502	344	0.0854658	0.0216422
1028	Marivirga sericea	Bacteria	4081	143	0.0350404	0.0063826	465	0.113943	0.0365467
1044	Erythrobacter longus	Bacteria	3219	385	0.119602	0.0263952	539	0.167443	0.06905
1052	Halorhodospira halochloris	Bacteria	2335	341	0.146039	0.0321931	355	0.152034	0.0482751
1071	Rhodopila globiformis	Bacteria	6183	586	0.094776	0.0207354	1455	0.235323	0.121307
1074	Rhodoblastus acidophilus	Bacteria	4412	405	0.0917951	0.0235402	1191	0.269946	0.150469
1076	Rhodopseudomonas palustris	Bacteria	5580	450	0.0806452	0.0206316	1009	0.180824	0.0883514
1079	Blastochloris viridis	Bacteria	3241	319	0.0984264	0.0256421	1010	0.311632	0.169632
1112	Porphyrobacter neustonensis	Bacteria	2792	253	0.090616	0.0181207	853	0.305516	0.153814
1140	Synechococcus elongatus (strain PCC 7942)	Bacteria	2657	158	0.0594656	0.012764	311	0.117049	0.0404572
1188	Tolypothrix sp. PCC 7601	Bacteria	9946	717	0.0720893	0.0180067	1148	0.115423	0.0460129
1233	Nitrosovibrio tenuis	Bacteria	2863	246	0.0859239	0.0205699	286	0.0998952	0.0312135
1238	Piscirickettsia salmonis	Bacteria	2947	164	0.0556498	0.0159677	325	0.110282	0.0428477
1246	Leuconostoc lactis	Bacteria	1697	82	0.0483206	0.010622	182	0.107248	0.0345828
1265	Ruminococcus flavefaciens	Bacteria	2780	248	0.0892086	0.0210281	491	0.176619	0.0464911
1267	Clostridium ventriculi	Bacteria	2228	53	0.0237882	0.00616749	362	0.162478	0.0536357
1272	Kocuria varians	Bacteria	2269	594	0.261789	0.0639516	640	0.282063	0.130138
1274	Dermacoccus nishinomiyaensis	Bacteria	2255	447	0.198226	0.0462584	621	0.275388	0.136258
1284	Staphylococcus hyicus	Bacteria	2276	151	0.0663445	0.0263828	334	0.146749	0.0567517
1293	Staphylococcus gallinarum	Bacteria	2938	196	0.066712	0.0236862	478	0.162696	0.0585971
1349	Streptococcus uberis	Bacteria	1640	82	0.05	0.0114016	170	0.103659	0.0373045
1354	Enterococcus hirae	Bacteria	2714	194	0.0714812	0.019994	361	0.133014	0.0475432
1366	Lactococcus raffinolactis	Bacteria	2108	82	0.0388994	0.00762912	223	0.105787	0.0355211
1392	Bacillus anthracis	Bacteria	5490	205	0.0373406	0.0112617	587	0.106922	0.0420881
1397	Bacillus circulans	Bacteria	4949	193	0.0389978	0.0088069	540	0.109113	0.0338076
1455	Bacillus badius	Bacteria	4479	263	0.0587185	0.0138587	397	0.0886359	0.0310902
1459	Sporosarcina globispora	Bacteria	5125	238	0.046439	0.0117066	520	0.101463	0.0338681
1473	Virgibacillus pantothenticus	Bacteria	3923	183	0.046648	0.0110187	457	0.116492	0.0357937
1476	Sporosarcina psychrophila	Bacteria	4219	156	0.0369756	0.00890312	403	0.0955203	0.0302398
1479	Bacillus smithii	Bacteria	3481	152	0.0436656	0.010889	304	0.0873312	0.0309732
1484	Hydrogenibacillus schlegelii	Bacteria	2081	198	0.0951466	0.0200027	413	0.198462	0.0999065
1494	Clostridium cochlearium	Bacteria	2317	40	0.0172637	0.00283289	310	0.133794	0.0384733
1497	Clostridium formicaceticum	Bacteria	3990	112	0.0280702	0.00497576	414	0.103759	0.0316365
1503	Clostridium purinilyticum	Bacteria	3284	84	0.0255786	0.00631242	431	0.131242	0.0416403
1505	Paeniclostridium sordellii	Bacteria	3465	94	0.0271284	0.00714453	499	0.144012	0.0477962
1507	Clostridium sp. (strain ATCC 29733 / VPI C48-50)	Bacteria	3692	357	0.0966956	0.024593	375	0.101571	0.0386383
1526	[Clostridium] aminophilum	Bacteria	2701	271	0.100333	0.0251273	405	0.149944	0.0456135
1527	Anaerocolumna aminovalerica	Bacteria	4029	220	0.0546041	0.0118915	515	0.127823	0.0372403
1529	Clostridium cadaveris	Bacteria	3342	80	0.0239378	0.00458121	381	0.114004	0.0331443
1533	Clostridium fallax	Bacteria	2521	71	0.0281634	0.00623268	417	0.165411	0.0448848
1552	Clostridium estertheticum subsp. estertheticum	Bacteria	4203	72	0.0171306	0.00327918	530	0.1261	0.0455089
1575	Leifsonia xyli	Bacteria	3238	380	0.117356	0.0269677	940	0.290303	0.150934
1600	Lactobacillus acetotolerans	Bacteria	1612	112	0.0694789	0.0169491	207	0.128412	0.044313
1605	Lactobacillus animalis	Bacteria	1844	124	0.0672451	0.021147	233	0.126356	0.0475973
1612	Lactobacillus farciminis	Bacteria	2217	119	0.0536761	0.014896	279	0.125846	0.0522931
1614	Lactobacillus fructivorans	Bacteria	1281	126	0.0983607	0.0357488	215	0.167838	0.0597061
1616	Weissella kandleri	Bacteria	1222	100	0.0818331	0.0184729	135	0.110475	0.0387731
1618	Lactobacillus mali	Bacteria	2282	102	0.0446976	0.0101653	277	0.121385	0.0509085
1629	Weissella viridescens	Bacteria	1462	139	0.0950752	0.0318925	180	0.123119	0.0556521
1650	Kurthia zopfii	Bacteria	2822	133	0.0471297	0.0101572	343	0.121545	0.0423948
1657	Actinobaculum suis	Bacteria	1653	320	0.193587	0.0576618	402	0.243194	0.111497
1661	Trueperella pyogenes	Bacteria	1984	192	0.0967742	0.0210517	375	0.189012	0.0757605
1688	Bifidobacterium cuniculi	Bacteria	2189	388	0.17725	0.0444305	424	0.193696	0.0718761
1692	Bifidobacterium magnum	Bacteria	1507	274	0.181818	0.0420127	260	0.172528	0.0528735
1693	Bifidobacterium minimum	Bacteria	1589	412	0.259283	0.0597284	340	0.213971	0.0851786
1703	Brevibacterium linens	Bacteria	3434	676	0.196855	0.0533478	813	0.23675	0.0951992
1705	Corynebacterium stationis	Bacteria	2428	372	0.153213	0.0393434	448	0.184514	0.0598478
1724	Corynebacterium renale	Bacteria	2134	336	0.157451	0.0405663	436	0.204311	0.0768637
1725	Corynebacterium xerosis	Bacteria	1843	379	0.205643	0.0550115	486	0.2637	0.110597
1732	Eubacterium oxidoreducens	Bacteria	2618	148	0.0565317	0.0130281	427	0.163102	0.0729584
1767	Mycobacterium intracellulare	Bacteria	5866	817	0.139277	0.0336472	1286	0.219229	0.110642
1768	Mycobacterium kansasii	Bacteria	5035	615	0.122145	0.0321545	1337	0.265541	0.14378
1774	Mycobacterium chelonae	Bacteria	4488	532	0.118538	0.0279431	936	0.208556	0.0856377
1778	Mycobacterium gordonae	Bacteria	6407	793	0.123771	0.0404504	1678	0.261901	0.142702
1786	Mycolicibacterium sphagni	Bacteria	5708	654	0.114576	0.0264843	1402	0.24562	0.118978
1790	Mycobacterium asiaticum	Bacteria	4763	554	0.116313	0.0372811	1134	0.238085	0.120325
1793	Mycobacterium fallax	Bacteria	3787	488	0.128862	0.0337422	1260	0.332717	0.167352
1800	Mycolicibacterium chubuense	Bacteria	5700	684	0.12	0.0300603	1655	0.290351	0.140753
1801	Mycolicibacterium diernhoferi	Bacteria	5529	621	0.112317	0.0273392	1390	0.251402	0.119808
1807	Mycolicibacterium obuense	Bacteria	5829	680	0.116658	0.0280994	1616	0.277235	0.136736
1844	Nocardioides luteus	Bacteria	5357	587	0.109576	0.0272261	1347	0.251447	0.119789
1848	Pseudonocardia thermophila	Bacteria	5850	773	0.132137	0.03742	2085	0.35641	0.202598
1869	Actinoplanes utahensis	Bacteria	7275	910	0.125086	0.0353007	2226	0.305979	0.164631
1877	Micromonospora echinospora	Bacteria	6415	1242	0.193609	0.0466548	2152	0.335464	0.178836
1881	Micromonospora viridifaciens	Bacteria	6220	1062	0.17074	0.0435233	2146	0.345016	0.191125
1885	Streptomyces actuosus	Bacteria	7068	1410	0.199491	0.0514661	2390	0.338144	0.173022
1894	Kitasatospora aureofaciens	Bacteria	7620	1422	0.186614	0.0467635	2640	0.346457	0.185947
1906	Streptomyces fradiae	Bacteria	6179	1986	0.321411	0.087921	2369	0.383395	0.175407
1907	Streptomyces glaucescens	Bacteria	6550	1501	0.22916	0.0651525	2273	0.347023	0.172724
1915	Streptomyces lincolnensis	Bacteria	8567	1584	0.184896	0.04444	2512	0.293218	0.136665
1940	Streptomyces albireticuli	Bacteria	6966	1565	0.224663	0.0573581	2499	0.358742	0.202319
1992	Actinomadura echinospora	Bacteria	7946	1354	0.1704	0.0454495	2213	0.278505	0.139845
1993	Actinomadura madurae	Bacteria	9393	1471	0.156606	0.0381624	2820	0.300224	0.155364
2017	Streptoalloteichus hindustanus	Bacteria	6533	1201	0.183836	0.0501643	1939	0.296801	0.159945
2026	Thermoactinomyces vulgaris	Bacteria	3820	253	0.0662304	0.0189367	362	0.0947644	0.0305813
2030	Kibdelosporangium aridum	Bacteria	11140	1246	0.111849	0.0271058	2169	0.194704	0.0852262
2041	Aeromicrobium erythreum	Bacteria	3120	408	0.130769	0.0285238	784	0.251282	0.134966
2045	Nocardioides simplex	Bacteria	5426	726	0.1338	0.0336026	1762	0.324733	0.174958
2064	Kitasatospora griseola	Bacteria	5875	857	0.145872	0.0361089	1916	0.326128	0.193287
2074	Pseudonocardia autotrophica	Bacteria	6859	1397	0.203674	0.0602507	2291	0.334014	0.200822
2113	Mycoplasma californicum	Bacteria	610	37	0.0606557	0.0190037	110	0.180328	0.0598066
2133	Spiroplasma citri	Bacteria	1757	58	0.0330108	0.00987895	287	0.163347	0.0538029
2138	Spiroplasma poulsonii	Bacteria	2003	60	0.0299551	0.00976401	258	0.128807	0.0447813
2139	Spiroplasma clarkii	Bacteria	1467	49	0.0334015	0.0131736	168	0.114519	0.0442219
2248	Halorubrum saccharovorum	Archaea	2334	665	0.284919	0.0842208	474	0.203085	0.083961
2309	Pyrodictium occultum	Archaea	1602	54	0.0337079	0.00599276	288	0.179775	0.0845423
2340	Solemya velum gill symbiont	Bacteria	2657	153	0.0575837	0.0143379	249	0.0937147	0.0308516
2342	Candidatus Sodalis pierantonius str. SOPE	Bacteria	2189	198	0.0904523	0.018228	209	0.0954774	0.0293411
2360	Bathymodiolus thermophilus thioautotrophic gill symbiont	Bacteria	3002	155	0.0516322	0.0108342	532	0.177215	0.114014
2711	Citrus sinensis	Viridiplantae	28132	5894	0.209512	0.0704391	7259	0.258034	0.0932257
2734	Symbiobacterium thermophilum	Bacteria	2293	167	0.0728304	0.0183198	277	0.120802	0.0624149
2741	Peptococcus niger	Bacteria	1844	122	0.0661605	0.0174797	199	0.107918	0.0365535
2746	Halomonas elongata	Bacteria	4641	457	0.0984702	0.0261139	485	0.104503	0.0439798
2754	Synergistes jonesii	Bacteria	2481	112	0.0451431	0.00989964	338	0.136235	0.0489476
2880	Ectocarpus siliculosus	Eukaryota	16334	9017	0.552039	0.254204	9151	0.560242	0.222394
2903	Emiliania huxleyi	Eukaryota	35676	12268	0.343873	0.107258	18314	0.513342	0.26358
2951	Symbiodinium microadriaticum	Eukaryota	43269	21041	0.486283	0.112123	21432	0.49532	0.0898266
3055	Chlamydomonas reinhardtii	Viridiplantae	17612	11154	0.633318	0.286567	13192	0.749035	0.542147
3075	Auxenochlorella protothecoides	Viridiplantae	6999	2412	0.344621	0.0984096	2975	0.425061	0.236052
3076	Chlorella sorokiniana	Viridiplantae	9482	5170	0.545244	0.156911	7080	0.746678	0.352664
3197	Marchantia polymorpha	Viridiplantae	19120	6191	0.323797	0.132566	6392	0.33431	0.129651
3218	Physcomitrella patens subsp. patens	Viridiplantae	30847	8598	0.278731	0.117325	8918	0.289104	0.128813
3476	Parasponia andersonii	Viridiplantae	37178	8413	0.22629	0.0828813	9916	0.266717	0.0999934
3562	Spinacia oleracea	Viridiplantae	21533	6246	0.290066	0.0952368	7661	0.35578	0.112355
3634	Gossypium barbadense	Viridiplantae	36756	9243	0.251469	0.0721643	9942	0.270486	0.0936431
3635	Gossypium hirsutum	Viridiplantae	60811	17058	0.280508	0.081443	20562	0.33813	0.105309
3641	Theobroma cacao	Viridiplantae	29150	7093	0.243328	0.0738756	8643	0.296501	0.0941337
3656	Cucumis melo	Viridiplantae	19473	5502	0.282545	0.079822	7318	0.375802	0.10873
3659	Cucumis sativus	Viridiplantae	23737	6159	0.259468	0.0823627	7923	0.333783	0.111323
3694	Populus trichocarpa	Viridiplantae	41010	10285	0.250792	0.0795398	12449	0.30356	0.101915
3702	Arabidopsis thaliana	Viridiplantae	27604	7684	0.278365	0.0856394	9889	0.358245	0.108039
3708	Brassica napus	Viridiplantae	60065	15738	0.262016	0.089825	17861	0.297361	0.102214
3760	Prunus persica	Viridiplantae	26842	7086	0.263989	0.081372	8484	0.316072	0.0978032
3775	Cephalotus follicularis	Viridiplantae	36277	8967	0.247181	0.0695366	10254	0.282658	0.0890095
3821	Cajanus cajan	Viridiplantae	47180	8510	0.180373	0.0568604	9956	0.211022	0.0703725
3827	Cicer arietinum	Viridiplantae	24569	7013	0.285441	0.0805027	9080	0.369571	0.108031
3847	Glycine max	Viridiplantae	56626	14384	0.254018	0.0802729	17623	0.311217	0.103526
3848	Glycine soja	Viridiplantae	26096	5942	0.227698	0.0768385	7174	0.274908	0.101999
3871	Lupinus angustifolius	Viridiplantae	13903	4407	0.316982	0.100468	5272	0.379199	0.126551
3880	Medicago truncatula	Viridiplantae	49964	9773	0.195601	0.0662198	12463	0.24944	0.0877294
3885	Phaseolus vulgaris	Viridiplantae	27994	7323	0.261592	0.0774926	9063	0.323748	0.102447
3914	Phaseolus angularis	Viridiplantae	33730	10966	0.325111	0.111496	11678	0.34622	0.124605
3988	Ricinus communis	Viridiplantae	31219	7409	0.237323	0.079038	8944	0.286492	0.102268
4072	Capsicum annuum	Viridiplantae	35548	7447	0.209491	0.0657452	9310	0.261899	0.0889378
4081	Solanum lycopersicum	Viridiplantae	33952	7884	0.23221	0.0809449	9775	0.287906	0.104625
4096	Nicotiana sylvestris	Viridiplantae	33640	9075	0.269768	0.0816115	10782	0.320511	0.105553
4097	Nicotiana tabacum	Viridiplantae	61675	16314	0.264516	0.0806602	19901	0.322675	0.107727
4113	Solanum tuberosum	Viridiplantae	39133	11113	0.28398	0.0956917	10809	0.276212	0.0985673
4155	Erythranthe guttata	Viridiplantae	27703	6695	0.241671	0.0724689	8825	0.318558	0.0889617
4232	Helianthus annuus	Viridiplantae	51233	10855	0.211875	0.0710459	13248	0.258583	0.0795091
4236	Lactuca sativa	Viridiplantae	37926	9301	0.245241	0.0776695	11165	0.294389	0.0837885
4432	Nelumbo nucifera	Viridiplantae	23993	7116	0.296587	0.0858188	8391	0.349727	0.106672
4529	Oryza rufipogon	Viridiplantae	37110	14349	0.386661	0.114078	18093	0.487551	0.132985
4533	Oryza brachyantha	Viridiplantae	31989	11216	0.350621	0.124437	11956	0.373753	0.110538
4537	Oryza punctata	Viridiplantae	31311	11562	0.369263	0.106308	14668	0.468462	0.125717
4538	Oryza glaberrima	Viridiplantae	31807	11492	0.361304	0.113435	14791	0.465023	0.13161
4555	Setaria italica	Viridiplantae	35700	11336	0.317535	0.102087	14003	0.392241	0.123804
4558	Sorghum bicolor	Viridiplantae	33978	12109	0.356378	0.111953	15357	0.451969	0.134775
4565	Triticum aestivum	Viridiplantae	102256	35552	0.347676	0.101749	42267	0.413345	0.110311
4572	Triticum urartu	Viridiplantae	33313	9473	0.284363	0.0889309	9320	0.279771	0.0855604
4577	Zea mays	Viridiplantae	39441	14317	0.362998	0.112422	17539	0.44469	0.133296
4615	Ananas comosus	Viridiplantae	23408	7322	0.312799	0.0883714	10288	0.439508	0.111241
4781	Plasmopara halstedii	Eukaryota	15448	3565	0.230774	0.0696832	3726	0.241196	0.100598
4790	Phytophthora nicotianae	Eukaryota	15887	6364	0.400579	0.113147	6661	0.419274	0.124193
4792	Phytophthora parasitica	Eukaryota	21579	7359	0.341026	0.117098	7076	0.327911	0.122138
4795	Phytophthora megakarya	Eukaryota	34747	9874	0.284168	0.0997881	7745	0.222897	0.0817448
4829	Absidia glauca	Fungi	14825	6551	0.441889	0.165035	6851	0.462125	0.138286
4903	Cyberlindnera jadinii	Fungi	5052	1724	0.341251	0.111628	1970	0.389945	0.126762
4909	Pichia kudriavzevii	Fungi	6873	2276	0.331151	0.11565	2629	0.382511	0.134049
4926	Pichia membranifaciens	Fungi	4160	1886	0.453365	0.148436	2145	0.515625	0.168658
4955	Lachancea fermentati	Fungi	5229	1750	0.334672	0.0996722	1961	0.375024	0.123778
4999	Kockovaella imperatae	Fungi	7388	3814	0.516243	0.206865	3359	0.454656	0.156473
5005	Sporidiobolus salmonicolor	Fungi	4663	2377	0.509758	0.174412	2477	0.531203	0.146789
5061	Aspergillus niger	Fungi	10373	4303	0.414827	0.144582	4076	0.392943	0.110492
5062	Aspergillus oryzae	Fungi	11429	4342	0.379911	0.129379	3763	0.32925	0.09583
5078	Penicillium patulum	Fungi	9628	4048	0.42044	0.15498	3478	0.361238	0.108294
5286	Rhodosporidium toruloides	Fungi	7496	4251	0.567102	0.2293	4318	0.576041	0.196945
5353	Lentinula edodes	Fungi	12046	4476	0.371576	0.14778	4530	0.376058	0.14336
5454	Didymella rabiei	Fungi	10558	5058	0.479068	0.183665	4470	0.423376	0.128182
5507	Fusarium oxysporum	Fungi	16952	6228	0.36739	0.139045	5187	0.305982	0.101678
5516	Fusarium culmorum	Fungi	12360	4993	0.403964	0.156318	4294	0.347411	0.112961
5544	Trichoderma harzianum	Fungi	11497	4669	0.406106	0.146203	4367	0.379838	0.111295
5599	Alternaria alternata	Fungi	13463	5439	0.403996	0.163674	4732	0.351482	0.11338
5601	Phialophora americana	Fungi	10919	5163	0.472845	0.17398	4213	0.385841	0.11635
5627	Grifola frondosa	Fungi	14985	5317	0.354821	0.141154	4586	0.306039	0.111213
5643	Pycnoporus cinnabarinus	Fungi	10180	4978	0.488998	0.183279	4460	0.438114	0.132736
5660	Leishmania braziliensis	Eukaryota	8084	3814	0.471796	0.150381	4149	0.513236	0.226035
5664	Leishmania major	Eukaryota	8038	3947	0.491043	0.167874	4474	0.556606	0.272036
5671	Leishmania infantum	Eukaryota	8045	4015	0.499068	0.171044	4482	0.557116	0.27851
5684	Leptomonas seymouri	Eukaryota	8480	4371	0.515448	0.192032	4592	0.541509	0.252347
5722	Trichomonas vaginalis	Eukaryota	50190	10141	0.202052	0.0722183	14190	0.282726	0.108047
5759	Entamoeba histolytica	Eukaryota	7959	1552	0.194999	0.0524545	2857	0.358965	0.108884
5762	Naegleria gruberi	Eukaryota	15634	4935	0.315658	0.0890145	7421	0.474671	0.148744
5786	Dictyostelium purpureum	Eukaryota	12347	4231	0.342674	0.121092	6848	0.554629	0.17613
5801	Eimeria acervulina	Eukaryota	6867	4742	0.690549	0.262696	5452	0.793942	0.476249
5802	Eimeria tenella	Eukaryota	8595	5247	0.610471	0.230457	6652	0.773938	0.401305
5804	Eimeria maxima	Eukaryota	6057	4284	0.707281	0.288383	4641	0.766221	0.440033
5821	Plasmodium berghei	Eukaryota	5060	1708	0.337549	0.0833061	3517	0.695059	0.319394
5823	Plasmodium berghei (strain Anka)	Eukaryota	4840	1633	0.337397	0.0817674	3363	0.694835	0.321084
5833	Plasmodium falciparum	Eukaryota	6625	2408	0.363472	0.11976	3471	0.523925	0.187668
5843	Plasmodium falciparum (isolate NF54)	Eukaryota	5887	2435	0.413623	0.132402	4159	0.706472	0.411442
5851	Plasmodium knowlesi (strain H)	Eukaryota	5100	2574	0.504706	0.16884	3035	0.595098	0.172945
5857	Plasmodium fragile	Eukaryota	5638	3037	0.538666	0.198131	3370	0.59773	0.176645
5858	Plasmodium malariae	Eukaryota	6339	2696	0.425304	0.14378	4292	0.677078	0.311099
5865	Babesia bovis	Eukaryota	3690	951	0.257724	0.0614443	1005	0.272358	0.0670965
5866	Babesia bigemina	Eukaryota	4432	1399	0.315659	0.0956928	1324	0.298736	0.0871611
5874	Theileria annulata	Eukaryota	3790	1025	0.270449	0.0653266	1666	0.439578	0.107545
5875	Theileria parva	Eukaryota	4071	1064	0.261361	0.0726489	1658	0.407271	0.103289
5888	Paramecium tetraurelia	Eukaryota	39461	9472	0.240034	0.0532558	18376	0.465675	0.190357
5949	Stylonychia lemnae	Eukaryota	20720	9175	0.442809	0.136155	11779	0.568485	0.25108
5963	Stentor coeruleus	Eukaryota	30969	4882	0.157642	0.035897	9766	0.315348	0.122506
6183	Schistosoma mansoni	Metazoa	10725	3233	0.301445	0.0935068	4505	0.420047	0.19857
6185	Schistosoma haematobium	Metazoa	11119	3425	0.308031	0.0959931	4912	0.441766	0.214911
6186	Schistosoma curassoni	Metazoa	23349	5461	0.233886	0.0989947	7726	0.330892	0.200173
6188	Schistosoma rodhaini	Metazoa	23856	5484	0.229879	0.100662	7365	0.308727	0.196535
6198	Opisthorchis viverrini	Metazoa	16307	5195	0.318575	0.122091	4141	0.25394	0.136549
6205	Hydatigena taeniaeformis	Metazoa	11628	3743	0.321895	0.112606	4192	0.360509	0.131919
6210	Echinococcus granulosus	Metazoa	11279	3525	0.312528	0.107159	3841	0.340544	0.120172
6211	Echinococcus multilocularis	Metazoa	10472	3716	0.354851	0.119021	4003	0.382257	0.138151
6216	Hymenolepis diminuta	Metazoa	11247	3926	0.349071	0.127976	4141	0.368187	0.150868
6238	Caenorhabditis briggsae	Metazoa	21725	6863	0.315903	0.129944	7985	0.367549	0.129884
6239	Caenorhabditis elegans	Metazoa	19998	5799	0.289979	0.115254	6910	0.345535	0.119491
6248	Strongyloides stercoralis	Metazoa	12823	2733	0.213133	0.0649764	5224	0.407393	0.133394
6252	Ascaris lumbricoides	Metazoa	18550	3286	0.177143	0.095214	3455	0.186253	0.113168
6265	Toxocara canis	Metazoa	18499	5237	0.283096	0.112905	5543	0.299638	0.137237
6269	Anisakis simplex	Metazoa	20758	5456	0.262838	0.127023	5939	0.286107	0.159751
6279	Brugia malayi	Metazoa	10681	2795	0.26168	0.0780731	3862	0.361577	0.125818
6280	Brugia pahangi	Metazoa	14603	2993	0.204958	0.0685715	4273	0.292611	0.111879
6282	Onchocerca volvulus	Metazoa	12118	2786	0.229906	0.0722875	3876	0.319855	0.116623
6289	Haemonchus contortus	Metazoa	21201	6640	0.313193	0.122327	6611	0.311825	0.114844
6290	Haemonchus placei	Metazoa	21889	4567	0.208644	0.100223	4601	0.210197	0.0933843
6293	Wuchereria bancrofti	Metazoa	19298	3445	0.178516	0.0745864	4243	0.219867	0.107821
6305	Meloidogyne hapla	Metazoa	14362	4342	0.302326	0.115151	5762	0.401198	0.149029
6313	Angiostrongylus cantonensis	Metazoa	14486	2311	0.159533	0.0596981	2645	0.18259	0.0695511
6326	Bursaphelenchus xylophilus	Metazoa	17485	5062	0.289505	0.117079	5203	0.297569	0.107226
6334	Trichinella spiralis	Metazoa	15524	2836	0.182685	0.0559037	3470	0.223525	0.0818446
6335	Trichinella nativa	Metazoa	12388	2426	0.195835	0.0629862	2886	0.232967	0.0910635
6336	Trichinella nelsoni	Metazoa	13005	2516	0.193464	0.060538	3067	0.235832	0.0874176
6337	Trichinella pseudospiralis	Metazoa	10629	2178	0.204911	0.061609	2809	0.264277	0.0936457
6412	Helobdella robusta	Metazoa	23328	6636	0.284465	0.124771	9720	0.416667	0.184016
6526	Biomphalaria glabrata	Metazoa	25536	7592	0.297306	0.127566	9321	0.365014	0.183141
6669	Daphnia pulex	Metazoa	30021	8920	0.297125	0.122592	9257	0.308351	0.125288
6915	Nephila clavipes	Metazoa	22723	3156	0.13889	0.0632636	4096	0.180258	0.0965953
6945	Ixodes scapularis	Metazoa	20468	5559	0.271595	0.120432	4612	0.225327	0.0918328
6958	Euroglyphus maynei	Metazoa	15246	3654	0.239669	0.106622	4928	0.323232	0.136067
6973	Blattella germanica	Metazoa	28575	6661	0.233106	0.13102	7355	0.257393	0.142267
7029	Acyrthosiphon pisum	Metazoa	35810	7848	0.219157	0.0767223	9448	0.263837	0.0866167
7070	Tribolium castaneum	Metazoa	16564	4584	0.276745	0.102636	5113	0.308681	0.107917
7091	Bombyx mori	Metazoa	14773	4707	0.318622	0.127579	4977	0.336898	0.127309
7102	Heliothis virescens	Metazoa	14951	5542	0.370678	0.148885	5849	0.391211	0.154099
7159	Aedes aegypti	Metazoa	15586	5544	0.355704	0.144653	6043	0.38772	0.149805
7160	Aedes albopictus	Metazoa	17089	6464	0.378255	0.159007	6750	0.394991	0.152086
7165	Anopheles gambiae	Metazoa	12428	4842	0.389604	0.181561	5143	0.413824	0.16499
7167	Anopheles albimanus	Metazoa	12293	5480	0.445782	0.205431	5708	0.464329	0.188105
7168	Anopheles dirus	Metazoa	13056	5598	0.428768	0.198374	5712	0.4375	0.17336
7173	Anopheles arabiensis	Metazoa	13711	5698	0.415579	0.203382	6044	0.440814	0.182618
7176	Culex quinquefasciatus	Metazoa	18662	6806	0.364698	0.149374	7060	0.378309	0.140929
7200	Lutzomyia longipalpis	Metazoa	10277	3729	0.362849	0.136201	3853	0.374915	0.127936
7209	Loa loa	Metazoa	12173	3364	0.276349	0.0838241	4080	0.335168	0.123327
7217	Drosophila ananassae	Metazoa	14205	5997	0.422175	0.196376	6530	0.459697	0.178742
7222	Drosophila grimshawi	Metazoa	14380	6081	0.422879	0.187622	7037	0.48936	0.184567
7227	Drosophila melanogaster	Metazoa	13775	5708	0.414374	0.193211	6247	0.453503	0.183985
7230	Drosophila mojavensis	Metazoa	13349	5541	0.415087	0.184838	6358	0.47629	0.185602
7234	Drosophila persimilis	Metazoa	16736	7055	0.421546	0.193474	7343	0.438755	0.168304
7238	Drosophila sechellia	Metazoa	16095	6711	0.416962	0.186299	6927	0.430382	0.167546
7240	Drosophila simulans	Metazoa	14985	6018	0.401602	0.181019	6296	0.420153	0.160661
7244	Drosophila virilis	Metazoa	13539	5634	0.416131	0.182553	6456	0.476845	0.183769
7260	Drosophila willistoni	Metazoa	13690	5801	0.42374	0.19329	6534	0.477283	0.186512
7370	Musca domestica	Metazoa	14344	5957	0.415296	0.215421	6894	0.480619	0.234739
7375	Lucilia cuprina	Metazoa	14336	5309	0.370326	0.188002	6712	0.468192	0.218085
7395	Glossina austeni	Metazoa	19640	5762	0.293381	0.135167	7930	0.403768	0.177935
7398	Glossina pallidipes	Metazoa	19248	5475	0.284445	0.136535	7578	0.393703	0.179342
7425	Nasonia vitripennis	Metazoa	17019	6254	0.367472	0.145301	6668	0.391797	0.145108
7460	Apis mellifera	Metazoa	15323	4458	0.290935	0.142876	5185	0.33838	0.159126
7574	Lingula unguis	Metazoa	28463	10692	0.375646	0.152757	11315	0.397534	0.149246
7668	Strongylocentrotus purpuratus	Metazoa	28594	10531	0.368294	0.159384	11022	0.385465	0.150013
7719	Ciona intestinalis	Metazoa	16678	4241	0.254287	0.101391	4613	0.276592	0.113415
7739	Branchiostoma floridae	Metazoa	28542	9483	0.332247	0.134296	8958	0.313853	0.110812
7897	Latimeria chalumnae	Euteleostomi	19568	6427	0.328444	0.112511	7337	0.374949	0.132467
7918	Lepisosteus oculatus	Euteleostomi	18320	7410	0.404476	0.143244	7553	0.412282	0.136923
7955	Danio rerio	Euteleostomi	26867	10917	0.406335	0.147472	11754	0.437488	0.149757
7994	Astyanax mexicanus	Euteleostomi	23016	9413	0.408976	0.160562	10077	0.437826	0.153299
7998	Ictalurus punctatus	Euteleostomi	24066	10526	0.437381	0.15803	11057	0.459445	0.156449
8030	Salmo salar	Euteleostomi	47719	22558	0.472726	0.201475	22288	0.467068	0.166672
8083	Xiphophorus maculatus	Euteleostomi	20377	8530	0.418609	0.149229	8855	0.434559	0.143356
8090	Oryzias latipes	Euteleostomi	19698	7399	0.375622	0.125419	7470	0.379226	0.127134
8128	Oreochromis niloticus	Euteleostomi	21436	8649	0.40348	0.143256	9455	0.44108	0.141405
8355	Xenopus laevis	Euteleostomi	41562	13556	0.326163	0.132782	14491	0.34866	0.151721
8364	Xenopus tropicalis	Euteleostomi	24192	7884	0.325893	0.116353	8522	0.352265	0.131832
8400	Lithobates catesbeiana	Euteleostomi	22112	8344	0.377352	0.174609	6776	0.30644	0.159439
8469	Chelonia mydas	Euteleostomi	18960	7658	0.403903	0.132057	6887	0.363238	0.136601
8496	Alligator mississippiensis	Euteleostomi	24656	8526	0.345798	0.128483	7809	0.316718	0.127594
8665	Ophiophagus hannah	Euteleostomi	18387	7135	0.388046	0.142349	7046	0.383206	0.145441
8839	Anas platyrhynchos	Euteleostomi	15659	5368	0.342806	0.124721	5711	0.36471	0.14324
8897	Chaetura pelagica	Euteleostomi	3162	950	0.300443	0.122275	1029	0.325427	0.13296
8932	Columba livia	Euteleostomi	14619	6123	0.418838	0.140629	6091	0.41665	0.150307
8969	Haliaeetus albicilla	Euteleostomi	8357	2434	0.291253	0.111995	2684	0.321168	0.135386
9009	Callipepla squamata	Euteleostomi	16973	6280	0.369999	0.131963	6748	0.397573	0.150233
9014	Colinus virginianus	Euteleostomi	17122	6325	0.369408	0.132073	6758	0.394697	0.148456
9031	Gallus gallus	Euteleostomi	19121	7814	0.408661	0.143774	8418	0.440249	0.154905
9083	Bambusicola thoracicus	Euteleostomi	17669	5146	0.291245	0.132622	5393	0.305224	0.151273
9103	Meleagris gallopavo	Euteleostomi	14166	5066	0.357617	0.123088	5473	0.386348	0.143918
9209	Phalacrocorax carbo	Euteleostomi	8990	2751	0.306007	0.118797	2987	0.332258	0.144174
9218	Phoenicopterus ruber ruber	Euteleostomi	8220	2407	0.292822	0.122875	2621	0.318856	0.148202
9233	Aptenodytes forsteri	Euteleostomi	13704	4274	0.31188	0.118895	4679	0.341433	0.139606
9238	Pygoscelis adeliae	Euteleostomi	12848	4009	0.312033	0.117993	4366	0.339819	0.137388
9244	Calypte anna	Euteleostomi	13267	4252	0.320494	0.119395	4671	0.352077	0.138526
9258	Ornithorhynchus anatinus	Euteleostomi	21677	7399	0.34133	0.150783	7032	0.324399	0.126548
9305	Sarcophilus harrisii	Euteleostomi	18781	7148	0.380597	0.139607	7806	0.415633	0.141657
9365	Erinaceus europaeus	Euteleostomi	19533	8204	0.420007	0.151327	8476	0.433932	0.133984
9402	Pteropus alecto	Euteleostomi	19520	8730	0.447234	0.158245	7780	0.398566	0.131414
9483	Callithrix jacchus	Euarchontoglires	19682	8599	0.436897	0.157896	8666	0.440301	0.14134
9531	Cercocebus atys	Euarchontoglires	20883	8908	0.426567	0.158417	8927	0.427477	0.140022
9541	Macaca fascicularis	Euarchontoglires	17395	6930	0.39839	0.145062	6783	0.38994	0.136157
9544	Macaca mulatta	Euarchontoglires	21211	8709	0.410589	0.156038	8721	0.411155	0.139259
9545	Macaca nemestrina	Euarchontoglires	21022	8902	0.423461	0.15803	8894	0.423081	0.139526
9555	Papio anubis	Euarchontoglires	21568	9082	0.421087	0.157836	9044	0.419325	0.138901
9568	Mandrillus leucophaeus	Euarchontoglires	20780	8356	0.402117	0.151431	8145	0.391963	0.137869
9595	Gorilla gorilla gorilla	Euarchontoglires	21795	9079	0.416563	0.154644	8980	0.412021	0.137665
9597	Pan paniscus	Euarchontoglires	21221	8805	0.414919	0.152081	8576	0.404128	0.135335
9598	Pan troglodytes	Euarchontoglires	23008	9778	0.424983	0.157605	9736	0.423157	0.139826
9601	Pongo abelii	Euarchontoglires	21999	9182	0.417383	0.15402	9073	0.412428	0.137924
9606	Homo sapiens	Homo	21053	9215	0.437705	0.162614	9175	0.435805	0.145145
9615	Canis lupus familiaris	Euteleostomi	20270	9294	0.45851	0.171401	9490	0.46818	0.146092
9646	Ailuropoda melanoleuca	Euteleostomi	19344	8098	0.418631	0.152873	7915	0.409171	0.134378
9669	Mustela putorius furo	Euteleostomi	19909	9086	0.456377	0.165386	8678	0.435883	0.135799
9685	Felis catus	Euteleostomi	20447	8191	0.400597	0.14755	7996	0.39106	0.12771
9708	Odobenus rosmarus divergens	Euteleostomi	19319	8873	0.459289	0.162269	8734	0.452094	0.137099
9713	Leptonychotes weddellii	Euteleostomi	20476	8512	0.415706	0.155892	8273	0.404034	0.136546
9739	Tursiops truncatus	Euteleostomi	17076	7722	0.452214	0.157649	7450	0.436285	0.139618
9749	Delphinapterus leucas	Euteleostomi	18472	9033	0.48901	0.169362	8672	0.469467	0.139407
9755	Physeter catodon	Euteleostomi	18971	8914	0.469875	0.163795	8736	0.460492	0.137733
9785	Loxodonta africana	Euteleostomi	20020	7546	0.376923	0.138991	7808	0.39001	0.12835
9796	Equus caballus	Euteleostomi	20497	7603	0.370932	0.136095	8307	0.405279	0.131936
9823	Sus scrofa	Euteleostomi	23230	9089	0.391261	0.151696	9314	0.400947	0.130533
9913	Bos taurus	Euteleostomi	22007	9066	0.41196	0.151107	9205	0.418276	0.132371
9940	Ovis aries	Euteleostomi	21219	8843	0.416749	0.154847	8726	0.411235	0.133761
9986	Oryctolagus cuniculus	Euarchontoglires	19905	8333	0.418639	0.150869	8193	0.411605	0.133052
10020	Dipodomys ordii	Euarchontoglires	22923	10116	0.441303	0.158424	10118	0.441391	0.137322
10029	Cricetulus griseus	Euarchontoglires	23884	7728	0.323564	0.145385	7222	0.302378	0.133292
10036	Mesocricetus auratus	Euarchontoglires	25197	11585	0.459777	0.168419	11378	0.451562	0.144704
10090	Mus musculus	Euarchontoglires	22299	8778	0.39365	0.150159	9011	0.404099	0.136927
10116	Rattus norvegicus	Euarchontoglires	21660	8598	0.396953	0.149435	8749	0.403924	0.135787
10141	Cavia porcellus	Euarchontoglires	18254	7362	0.403309	0.141315	7548	0.413498	0.127351
10181	Heterocephalus glaber	Euarchontoglires	21449	8537	0.398014	0.145753	8200	0.382302	0.129234
10228	Trichoplax adhaerens	Metazoa	11513	2478	0.215235	0.0664005	3268	0.283853	0.0973325
10288	Choristoneura biennis entomopoxvirus	Viruses	311	6	0.0192926	0.00495268	103	0.33119	0.100975
10506	Paramecium bursaria Chlorella virus 1	Viruses	792	69	0.0871212	0.052152	126	0.159091	0.101558
12930	Amazona aestiva	Euteleostomi	16092	6530	0.405792	0.137685	6595	0.409831	0.144257
12957	Atta cephalotes	Metazoa	10483	3816	0.364018	0.14248	4331	0.413145	0.157329
12968	Blastocystis hominis	Eukaryota	5820	1259	0.216323	0.0721901	1669	0.28677	0.0932938
13035	Dactylococcopsis salina PCC 8305	Bacteria	3305	310	0.0937973	0.0280642	395	0.119516	0.0512936
13249	Rhodnius prolixus	Metazoa	14929	3331	0.223123	0.0906947	4086	0.273695	0.106837
13291	Tilletia controversa	Fungi	9854	5990	0.607875	0.27356	5954	0.604222	0.250565
13333	Amborella trichopoda	Viridiplantae	27358	6884	0.251627	0.0889145	6577	0.240405	0.0945155
13616	Monodelphis domestica	Euteleostomi	21272	8225	0.386659	0.138063	8812	0.414253	0.135521
13686	Solenopsis invicta	Metazoa	13580	3647	0.268557	0.141459	3984	0.293373	0.156146
13735	Pelodiscus sinensis	Euteleostomi	18116	6308	0.3482	0.124599	7018	0.387392	0.146807
15368	Brachypodium distachyon	Viridiplantae	26492	9448	0.356636	0.103195	12031	0.454137	0.124969
22663	Punica granatum	Viridiplantae	28977	9157	0.316009	0.102857	8979	0.309866	0.105733
27334	Penicillium expansum	Fungi	11060	4315	0.390145	0.144364	3753	0.339331	0.105017
27342	Schizopora paradoxa	Fungi	17050	5684	0.333372	0.137588	5318	0.311906	0.121161
27349	Puccinia sorghi	Fungi	21032	6052	0.287752	0.121071	6134	0.291651	0.10769
27350	Puccinia striiformis	Fungi	14973	7261	0.48494	0.193275	5950	0.397382	0.151878
27835	Nippostrongylus brasiliensis	Metazoa	22654	5500	0.242783	0.0985783	5196	0.229363	0.0897313
27848	Echinostoma caproni	Metazoa	18519	6404	0.345807	0.175991	5901	0.318646	0.185037
28005	Strigomonas culicis	Eukaryota	9986	3100	0.310435	0.0895162	3430	0.343481	0.110648
28028	Corynebacterium flavescens	Bacteria	2152	306	0.142193	0.0321511	430	0.199814	0.0832203
28034	Sulfobacillus thermosulfidooxidans	Bacteria	2957	97	0.0328035	0.00672858	178	0.0601961	0.0208204
28035	Staphylococcus lugdunensis	Bacteria	2438	187	0.0767022	0.025892	409	0.16776	0.0572769
28042	Saccharopolyspora rectivirgula	Bacteria	3222	501	0.155493	0.0384112	648	0.201117	0.0869959
28045	Mycobacterium celatum	Bacteria	4310	463	0.107425	0.0261781	1011	0.234571	0.110687
28051	Lachnospira multipara	Bacteria	2518	139	0.0552025	0.0123207	487	0.193407	0.0779598
28066	Rhodoferax fermentans	Bacteria	3985	243	0.0609787	0.0119851	561	0.140778	0.0594618
28072	Nostoc sp. (strain ATCC 29411 / PCC 7524)	Bacteria	5398	385	0.0713227	0.0169398	622	0.115228	0.0455881
28092	Robbsia andropogonis	Bacteria	4737	467	0.0985856	0.0231438	835	0.176272	0.0826205
28094	Paraburkholderia caryophylli	Bacteria	5785	568	0.098185	0.0227221	1602	0.276923	0.145032
28115	Porphyromonas macacae	Bacteria	1843	83	0.0450353	0.00811042	148	0.0803039	0.0161537
28128	Prevotella corporis	Bacteria	2956	178	0.0602165	0.0147003	242	0.0818674	0.0222149
28159	Caviibacterium pharyngocola	Bacteria	2334	96	0.0411311	0.0109623	225	0.096401	0.038769
28161	Conservatibacter flavescens	Bacteria	2416	86	0.035596	0.0113585	216	0.089404	0.0357516
28173	Vibrio nigripulchritudo	Bacteria	5540	227	0.0409747	0.00961158	457	0.082491	0.032293
28181	Magnetovibrio blakemorei	Bacteria	3316	267	0.0805187	0.0210151	339	0.102232	0.0404461
28189	Capnocytophaga cynodegmi	Bacteria	2439	69	0.0282903	0.00563351	248	0.101681	0.0306946
28198	Arcobacter cryaerophilus	Bacteria	1914	33	0.0172414	0.00399738	197	0.102926	0.0378841
28200	Arcobacter skirrowii	Bacteria	1938	33	0.0170279	0.00277303	238	0.122807	0.0373606
28210	Chelatococcus asaccharovorans	Bacteria	6659	487	0.0731341	0.0166817	1393	0.209191	0.102905
28212	Sphingomonas adhaesiva	Bacteria	3413	315	0.0922942	0.0205168	1243	0.364196	0.209711
28230	Carnobacterium alterfunditum	Bacteria	2184	115	0.0526557	0.0114488	273	0.125	0.0395348
28234	Geotoga petraea	Bacteria	2070	41	0.0198068	0.0035088	277	0.133816	0.0423098
28320	Mycoplana dimorpha	Bacteria	4217	296	0.0701921	0.0191313	685	0.162438	0.0785215
28377	Anolis carolinensis	Euteleostomi	18528	6681	0.360589	0.12391	7501	0.404847	0.133989
28445	Mycobacterium intermedium	Bacteria	5668	695	0.122618	0.0416348	1462	0.257939	0.139313
28573	Talaromyces islandicus	Fungi	9927	4199	0.422988	0.146318	3857	0.388536	0.112685
28885	Hydrogenovibrio marinus	Bacteria	2330	136	0.0583691	0.0150477	229	0.0982833	0.0384585
28892	Methanofollis liminatans DSM 4140	Archaea	2423	95	0.0392076	0.00780717	323	0.133306	0.0575802
29031	Phlebotomus papatasi	Metazoa	11186	3387	0.302789	0.126945	3436	0.30717	0.123502
29088	Neomonachus schauinslandi	Euteleostomi	18709	8393	0.448608	0.158876	8379	0.447859	0.136111
29159	Crassostrea gigas	Metazoa	25946	8067	0.310915	0.126931	8409	0.324096	0.13255
29172	Dictyocaulus viviparus	Metazoa	14161	2791	0.197091	0.0695129	3253	0.229715	0.092453
29283	Halorubrum distributum	Archaea	2492	602	0.241573	0.0762345	436	0.17496	0.079856
29290	Candidatus Magnetobacterium bavaricum	Bacteria	6447	321	0.0497906	0.0131168	618	0.0958585	0.0473279
29311	Mycobacterium haemophilum	Bacteria	3743	407	0.108736	0.0250053	915	0.244456	0.124038
29313	Mycobacterium shimoidei	Bacteria	4326	485	0.112113	0.0297051	1011	0.233703	0.107807
29332	Domibacillus aminovorans	Bacteria	3573	162	0.0453401	0.00962331	345	0.0965575	0.0299254
29343	[Clostridium] cellulosi	Bacteria	2007	89	0.0443448	0.00813885	224	0.111609	0.0368892
29349	[Clostridium] thermoalcaliphilum	Bacteria	2026	38	0.0187562	0.00322091	214	0.105627	0.032038
29354	[Clostridium] celerecrescens	Bacteria	4036	132	0.0327056	0.00698399	361	0.089445	0.0227863
29363	Clostridium paraputrificum	Bacteria	3219	65	0.0201926	0.00359203	412	0.12799	0.0398001
29364	[Clostridium] polysaccharolyticum	Bacteria	3018	143	0.0473824	0.00979236	421	0.139496	0.0454577
29367	Clostridium puniceum	Bacteria	5300	145	0.0273585	0.00610765	668	0.126038	0.0444724
29385	Staphylococcus saprophyticus	Bacteria	2446	160	0.0654129	0.0212906	433	0.177024	0.0597462
29421	Nitrobacter vulgaris	Bacteria	3500	424	0.121143	0.0316294	553	0.158	0.0641206
29422	Legionella brunensis	Bacteria	3269	177	0.054145	0.0102822	331	0.101254	0.028398
29435	Pseudomonas flavescens	Bacteria	5309	318	0.0598983	0.0133557	638	0.120173	0.0505047
29448	Bradyrhizobium elkanii	Bacteria	6820	540	0.0791789	0.0193461	1199	0.175806	0.078602
29529	Chitinophaga arvensicola	Bacteria	6691	190	0.0283964	0.00565526	518	0.0774174	0.027675
29536	Flavobacterium succinicans	Bacteria	2812	71	0.0252489	0.00481392	283	0.10064	0.0359598
29539	Thermoleophilum album	Bacteria	2060	349	0.169417	0.0326798	719	0.349029	0.185036
29540	Natrialba asiatica (strain ATCC 700177 / DSM 12278 / JCM 9576 / FERM P-10747 / NBRC 102637 / 172P1)	Archaea	4175	1266	0.303234	0.091267	891	0.213413	0.0872768
29542	Pelobacter acetylenicus	Bacteria	2796	122	0.0436338	0.00951203	243	0.0869099	0.0281904
29544	Azoarcus sp.	Bacteria	4341	257	0.0592029	0.0125162	629	0.144897	0.0647208
29553	Mycoplasma bovirhinis	Bacteria	645	48	0.0744186	0.02125	128	0.19845	0.0510254
29554	Mycoplasma canadense	Bacteria	481	26	0.0540541	0.0113771	130	0.27027	0.0872521
29556	Mycoplasma gallinaceum	Bacteria	571	33	0.0577933	0.0135036	124	0.217163	0.101223
29557	Mycoplasma gallinarum	Bacteria	601	24	0.0399334	0.00722638	127	0.211314	0.0684335
29559	Mycoplasma hyosynoviae	Bacteria	597	40	0.0670017	0.0106521	121	0.20268	0.0374982
29563	Halanaerobium salsuginis	Bacteria	2783	75	0.0269493	0.00539738	306	0.109953	0.0350165
29571	Halomonas subglaciescola	Bacteria	2724	277	0.101689	0.0221074	354	0.129956	0.0470586
29655	Zostera marina	Viridiplantae	20358	4894	0.240397	0.0697973	6462	0.317418	0.0972242
29729	Gossypium arboreum	Viridiplantae	30420	6224	0.204602	0.0912571	6851	0.225214	0.115303
29730	Gossypium raimondii	Viridiplantae	37992	9630	0.253474	0.0792238	11902	0.313276	0.103772
29760	Vitis vinifera	Viridiplantae	29851	6547	0.219323	0.071708	7554	0.253057	0.0859449
29845	Penicillium vulpinum	Fungi	10245	4050	0.395315	0.148754	3502	0.341825	0.10924
30019	Drosophila busckii	Metazoa	11914	4628	0.388451	0.161027	5462	0.458452	0.175185
30025	Drosophila ficusphila	Metazoa	15031	5958	0.396381	0.190113	6592	0.43856	0.177633
30066	Anopheles merus	Metazoa	13299	5724	0.430408	0.192905	6378	0.479585	0.176275
30069	Anopheles stephensi	Metazoa	11758	5192	0.441572	0.199426	5369	0.456625	0.179253
30419	Opisthocomus hoazin	Euteleostomi	12773	3667	0.28709	0.110796	3997	0.312926	0.132343
30455	Fulmarus glacialis	Euteleostomi	8115	2348	0.289341	0.118138	2497	0.307702	0.138051
30611	Otolemur garnettii	Euarchontoglires	19451	8135	0.41823	0.148119	8321	0.427793	0.134803
31033	Takifugu rubripes	Euteleostomi	18563	7400	0.398642	0.133491	7769	0.418521	0.12869
31234	Caenorhabditis remanei	Metazoa	31243	9059	0.289953	0.114717	10684	0.341965	0.115388
31246	Schistosoma mattheei	Metazoa	22959	5179	0.225576	0.0978923	7237	0.315214	0.200984
31964	Clavibacter michiganensis subsp. sepedonicus (strain ATCC 33113 / DSM 20744 / JCM 9667 / LMG 2889 / C-1)	Bacteria	3057	596	0.194962	0.0442334	1083	0.354269	0.198641
31998	Methylobacterium radiotolerans	Bacteria	5392	692	0.128338	0.0499552	411	0.076224	0.0496728
32013	Comamonas terrigena	Bacteria	4009	350	0.0873036	0.019491	951	0.237216	0.114959
32040	Acidovorax konjaci	Bacteria	4449	632	0.142054	0.0318648	1430	0.321421	0.158706
32049	Synechococcus sp. (strain ATCC 27264 / PCC 7002 / PR-6)	Bacteria	3179	231	0.0726644	0.018752	288	0.0905945	0.0279747
32051	Synechococcus sp. (strain WH7803)	Bacteria	2530	215	0.0849802	0.0212696	294	0.116206	0.0441064
32264	Tetranychus urticae	Metazoa	17526	4204	0.239872	0.110214	5538	0.315988	0.149268
33033	Parvimonas micra	Bacteria	1418	49	0.0345557	0.00809851	250	0.176305	0.0487667
33035	Blautia producta	Bacteria	5757	272	0.0472468	0.0131901	557	0.0967518	0.0290104
33050	Sphingopyxis macrogoltabida	Bacteria	4440	336	0.0756757	0.0163807	1053	0.237162	0.117393
33097	Gonium pectorale	Viridiplantae	16224	7879	0.485639	0.188202	10488	0.64645	0.396506
33114	Capsicum baccatum	Viridiplantae	35641	8830	0.247748	0.0740544	10088	0.283045	0.0921007
33203	Purpureocillium lilacinum	Fungi	11750	5425	0.461702	0.172762	4540	0.386383	0.115204
33881	Curtobacterium luteum	Bacteria	3109	446	0.143454	0.0356898	984	0.3165	0.172702
33888	Rathayibacter tritici	Bacteria	2806	383	0.136493	0.0278383	941	0.335353	0.191309
33906	Actinopolyspora mortivallis	Bacteria	3817	958	0.250982	0.0675146	754	0.197537	0.0829253
33922	Mycoplasma agassizii	Bacteria	1014	76	0.0749507	0.0166969	243	0.239645	0.0877853
33932	Bacillus cohnii	Bacteria	4687	203	0.0433113	0.00925665	562	0.119906	0.0362805
33935	Lysinibacillus macroides	Bacteria	4242	155	0.0365394	0.00763877	464	0.109382	0.0371256
33936	Aeribacillus pallidus	Bacteria	3519	117	0.0332481	0.00680152	354	0.100597	0.0306034
33978	Caryophanon tenue	Bacteria	3090	118	0.0381877	0.00771339	348	0.112621	0.0408986
34002	Paracoccus alcaliphilus	Bacteria	4561	415	0.0909888	0.023937	695	0.152379	0.0720438
34004	Paracoccus aminovorans	Bacteria	3736	366	0.0979657	0.0243539	845	0.226178	0.115067
34059	Moraxella atlantae	Bacteria	1904	209	0.109769	0.027306	259	0.136029	0.0491857
34060	Moraxella caviae	Bacteria	2269	169	0.0744822	0.0224834	265	0.116792	0.0567748
34073	Variovorax paradoxus	Bacteria	6788	497	0.0732174	0.0152943	1544	0.22746	0.109175
34087	Sphingobacterium faecium	Bacteria	4542	107	0.0235579	0.00503139	369	0.0812417	0.0213308
34097	Brevinema andersonii	Bacteria	1441	37	0.0256766	0.0053627	119	0.0825815	0.0263499
34506	Strongyloides ratti	Metazoa	9956	2182	0.219164	0.0642284	3999	0.401667	0.129228
34690	Anopheles melas	Metazoa	15186	6673	0.439418	0.197675	7237	0.476557	0.177528
34691	Anopheles quadriannulatus	Metazoa	13721	5671	0.413308	0.205749	6041	0.440274	0.184213
34720	Trachymyrmex septentrionalis	Metazoa	15167	5154	0.339817	0.138656	5508	0.363157	0.147456
34765	Oikopleura dioica	Metazoa	17050	5127	0.300704	0.117572	5843	0.342698	0.122381
35128	Thalassiosira pseudonana	Eukaryota	11717	4871	0.415721	0.153222	5431	0.463515	0.181276
35525	Daphnia magna	Metazoa	26600	7361	0.276729	0.130318	7457	0.280338	0.130813
35570	Stomoxys calcitrans	Metazoa	14034	5611	0.399815	0.197659	6505	0.463517	0.221198
35608	Artemisia annua	Viridiplantae	62376	15300	0.245287	0.0743767	16212	0.259908	0.0778914
35622	Thermostaphylospora chromogena	Bacteria	5075	870	0.171429	0.0466445	1552	0.305813	0.150501
35623	Acholeplasma oculi	Bacteria	1468	24	0.0163488	0.00280832	189	0.128747	0.0386376
35722	Parasitella parasitica	Fungi	13357	5027	0.376357	0.118898	5580	0.417758	0.131124
35743	Halorubrum sodomense	Archaea	2994	961	0.320975	0.0856632	851	0.284235	0.140724
35752	Actinoplanes philippinensis	Bacteria	9412	1380	0.146621	0.04505	3199	0.339885	0.191609
35755	Corynebacterium kutscheri	Bacteria	2047	214	0.104543	0.0290527	309	0.150953	0.0467632
35761	Nocardioides sp.	Bacteria	4573	954	0.208616	0.0487506	1397	0.305489	0.150983
35799	Nitrosospira briensis	Bacteria	2913	257	0.0882252	0.0182505	265	0.0909715	0.0267338
35806	Rhodovulum sulfidophilum	Bacteria	4359	439	0.100711	0.0226566	977	0.224134	0.126234
35835	Hydrogenobacter hydrogenophilus	Bacteria	1693	16	0.00945068	0.00174284	143	0.0844654	0.0226018
35841	Bacillus thermoamylovorans	Bacteria	3440	143	0.0415698	0.0102408	358	0.10407	0.031406
36022	Cyberlindnera fabianii	Fungi	5507	2059	0.373888	0.11907	2275	0.413111	0.129331
36050	Fusarium poae	Fungi	14048	6119	0.435578	0.154742	5078	0.361475	0.107924
36087	Trichuris trichiura	Metazoa	9625	1947	0.202286	0.052453	2272	0.236052	0.0759573
36090	Globodera pallida	Metazoa	16266	5583	0.343231	0.130759	5830	0.358416	0.118118
36166	Megaselia scalaris	Metazoa	11461	2466	0.215164	0.12545	2458	0.214466	0.119113
36300	Pelecanus crispus	Euteleostomi	8686	2550	0.293576	0.120892	2769	0.318789	0.142902
36329	Plasmodium falciparum (isolate 3D7)	Eukaryota	5448	2386	0.437959	0.143438	3980	0.730543	0.420365
36646	Penicillium coprophilum	Fungi	8993	3708	0.412321	0.154064	3156	0.35094	0.11309
36805	Microbacterium aurum	Bacteria	3054	353	0.115586	0.0235799	1030	0.337263	0.194271
36811	Mycobacterium agri	Bacteria	6452	758	0.117483	0.0268797	1426	0.221017	0.0991976
36816	Streptomyces caelestis	Bacteria	6882	1434	0.20837	0.0565398	2061	0.299477	0.156668
36818	Streptomyces subrutilus	Bacteria	6754	1314	0.194551	0.0527304	2373	0.351347	0.193159
36842	Maledivibacter halophilus	Bacteria	5301	122	0.0230145	0.00446483	629	0.118657	0.0338034
36847	Anaerotignum neopropionicum	Bacteria	2804	109	0.038873	0.0081785	284	0.101284	0.041669
36849	Oxobacter pfennigii	Bacteria	4273	120	0.0280833	0.00667677	363	0.084952	0.027563
36856	Sinorhizobium saheli	Bacteria	5290	370	0.0699433	0.0174952	901	0.170321	0.0790998
36861	Thiobacillus denitrificans	Bacteria	3075	163	0.0530081	0.010455	434	0.141138	0.0639255
36870	Wigglesworthia glossinidia brevipalpis	Bacteria	617	9	0.0145867	0.00207017	111	0.179903	0.0464161
36874	Porphyromonas cangingivalis	Bacteria	1769	62	0.035048	0.00684358	137	0.0774449	0.0162239
37001	Glossina brevipalpis	Metazoa	14620	4597	0.314432	0.140176	6433	0.440014	0.187392
37040	Gavia stellata	Euteleostomi	7730	2278	0.294696	0.115753	2467	0.319146	0.140247
37293	Aotus nancymaae	Euarchontoglires	20372	8730	0.428529	0.155973	8695	0.426811	0.138102
37332	Nocardia seriolae	Bacteria	7386	1021	0.138234	0.0407431	1896	0.256702	0.129055
37360	Plasmodiophora brassicae	Eukaryota	9720	2922	0.300617	0.0746958	2834	0.291564	0.0785047
37372	Helicobacter bilis	Bacteria	1969	121	0.0614525	0.0180128	242	0.122905	0.0449555
37546	Glossina morsitans morsitans	Metazoa	12512	4752	0.379795	0.1545	5761	0.460438	0.196154
37625	Desulfuromusa kysingii	Bacteria	3339	133	0.0398323	0.00792764	308	0.0922432	0.0373397
37653	Octopus bimaculoides	Metazoa	32665	9252	0.283239	0.141659	13141	0.402296	0.202397
37658	[Clostridium] populeti	Bacteria	3680	187	0.0508152	0.00959162	506	0.1375	0.0495874
37752	Flavobacterium hibernum	Bacteria	4288	112	0.0261194	0.00530954	401	0.0935168	0.0331976
37862	Heterorhabditis bacteriophora	Metazoa	20833	2591	0.12437	0.052522	3185	0.152882	0.0687589
37863	Steinernema glaseri	Metazoa	37047	10640	0.287203	0.12174	8841	0.238643	0.0988643
37915	Dietzia maris	Bacteria	3051	621	0.20354	0.049357	946	0.310062	0.155849
37921	Arthrobacter agilis	Bacteria	2887	573	0.198476	0.0445305	806	0.279183	0.139185
37923	Kocuria kristinae	Bacteria	1872	446	0.238248	0.0543685	606	0.323718	0.146442
37927	Sinomonas atrocyanea	Bacteria	4104	669	0.163012	0.0361701	1565	0.381335	0.223048
37928	Arthrobacter crystallopoietes	Bacteria	4622	757	0.163782	0.0385623	1080	0.233665	0.110382
38313	Shewanella algae	Bacteria	3935	213	0.0541296	0.0113378	469	0.119187	0.0388048
38654	Alligator sinensis	Euteleostomi	18578	7304	0.393153	0.135849	7651	0.411831	0.146341
39060	Desulfotomaculum geothermicum	Bacteria	3693	138	0.037368	0.00906847	271	0.0733821	0.0238302
39432	Saimiri boliviensis boliviensis	Euarchontoglires	19365	8323	0.429796	0.154613	8160	0.421379	0.138467
39478	Streptomyces laurentii	Bacteria	7440	1935	0.260081	0.0690075	2659	0.357392	0.185381
39480	Andreesenia angusta	Bacteria	2379	108	0.0453972	0.00921834	272	0.114334	0.0474173
39495	Eubacterium uniforme	Bacteria	2409	147	0.0610212	0.0134708	491	0.203819	0.0581773
39688	Mycolicibacterium duvalii	Bacteria	5206	639	0.122743	0.0290346	1391	0.267192	0.130555
39691	Mycolicibacterium moriokaense	Bacteria	5948	577	0.0970074	0.0238158	1264	0.212508	0.088729
39692	Mycobacterium parafortuitum	Bacteria	5683	634	0.111561	0.0275557	1509	0.265529	0.119086
39841	Thermodesulforhabdus norvegica	Bacteria	2661	70	0.0263059	0.00412256	185	0.0695227	0.0189548
39946	Oryza sativa subsp. indica	Viridiplantae	37192	13380	0.359755	0.107117	17544	0.471714	0.129904
39947	Oryza sativa subsp. japonica	Viridiplantae	43568	16241	0.372774	0.128858	19705	0.452281	0.140823
39960	Erythrobacter litoralis	Bacteria	2981	400	0.134183	0.0275979	663	0.222409	0.091787
39966	Hypsizygus marmoreus	Fungi	15519	5936	0.382499	0.16005	5297	0.341324	0.113109
40148	Oryza glumipatula	Viridiplantae	35649	13640	0.382619	0.114225	17242	0.48366	0.132936
40149	Oryza meridionalis	Viridiplantae	29137	11353	0.389642	0.115514	14479	0.496928	0.138016
40296	Penicillium italicum	Fungi	9993	4130	0.413289	0.16435	3550	0.355249	0.11946
40302	Nosema ceranae	Fungi	3200	167	0.0521875	0.0220935	571	0.178437	0.0795138
40318	Streptomyces nodosus	Bacteria	5863	1029	0.175507	0.0416919	1576	0.268804	0.13859
40324	Stenotrophomonas maltophilia	Bacteria	3099	271	0.0874476	0.0175176	609	0.196515	0.0805831
40335	Legionella tucsonensis	Bacteria	2931	130	0.0443535	0.00810014	295	0.100648	0.0261448
40518	Ruminococcus bromii	Bacteria	2484	141	0.0567633	0.0140048	356	0.143317	0.0518986
40571	Lentzea albidocapillata	Bacteria	8155	899	0.110239	0.0298337	1719	0.210791	0.0959471
40578	Xenorhabdus beddingii	Bacteria	3631	177	0.0487469	0.013159	262	0.0721564	0.0228138
40754	Thioploca ingrica	Bacteria	3951	249	0.063022	0.0166344	485	0.122754	0.0497209
41047	Aspergillus thermomutatus	Fungi	10624	4292	0.403991	0.145851	3809	0.358528	0.113845
41067	Aspergillus candidus	Fungi	9639	4214	0.437182	0.173059	3734	0.387385	0.110363
41427	Anopheles atroparvus	Metazoa	13759	6038	0.43884	0.194505	6604	0.479977	0.174381
41431	Cyanothece sp. (strain PCC 8801)	Bacteria	4335	247	0.0569781	0.0139353	464	0.107036	0.0344488
41514	Salmonella arizonae (strain ATCC BAA-731 / CDC346-86 / RSK2980)	Bacteria	4500	181	0.0402222	0.0101451	348	0.0773333	0.0343246
41673	Acidianus brierleyi	Archaea	2858	34	0.0118964	0.00211529	254	0.0888733	0.0261122
41688	Lomentospora prolificans	Fungi	8533	3869	0.453416	0.165532	3400	0.398453	0.115068
41875	Bathycoccus prasinos	Viridiplantae	7886	4404	0.558458	0.165002	5467	0.693254	0.177614
42094	Ureaplasma diversum	Bacteria	625	84	0.1344	0.049908	148	0.2368	0.0886807
42155	Brugia timori	Metazoa	16183	2489	0.153803	0.0561885	3375	0.208552	0.0969932
42157	Onchocerca ochengi	Metazoa	13342	3161	0.236921	0.0768174	3956	0.296507	0.118614
42234	Streptomyces acidiscabies	Bacteria	7941	1154	0.145322	0.0351684	2162	0.272258	0.129523
42236	Streptomyces diastatochromogenes	Bacteria	8883	1433	0.161319	0.039084	2635	0.296634	0.150217
42251	Tuber borchii	Fungi	12324	4920	0.399221	0.178849	4632	0.375852	0.124193
42253	Nitrospira moscoviensis	Bacteria	4733	481	0.101627	0.0218662	506	0.106909	0.0382922
42256	Rubrobacter radiotolerans	Bacteria	3148	473	0.150254	0.035965	593	0.188374	0.0752725
42322	Eubacterium ruminantium	Bacteria	2481	202	0.0814188	0.0217892	426	0.171705	0.0471539
42345	Phoenix dactylifera	Viridiplantae	25714	8525	0.331531	0.097264	9929	0.386132	0.116973
42565	Halomonas salina	Bacteria	2897	277	0.0956162	0.0216681	427	0.147394	0.0591227
42673	Gibberella nygamai	Fungi	16018	6084	0.379823	0.145996	5050	0.31527	0.104414
42858	Staphylococcus lentus	Bacteria	2457	134	0.0545381	0.015438	418	0.170126	0.0530646
43041	Anopheles christyi	Metazoa	10855	4552	0.419346	0.192719	4836	0.445509	0.18378
43151	Anopheles darlingi	Metazoa	10447	4671	0.447114	0.197761	4945	0.473342	0.186823
43179	Ictidomys tridecemlineatus	Euarchontoglires	18446	7600	0.412013	0.148439	7724	0.418736	0.133012
43305	Butyrivibrio proteoclasticus	Bacteria	3761	235	0.0624834	0.0147595	509	0.135336	0.044911
43455	Cathartes aura	Euteleostomi	7760	2163	0.278737	0.113666	2329	0.300129	0.136999
43658	Pseudoalteromonas rubra	Bacteria	4390	239	0.0544419	0.0105602	432	0.0984055	0.0403489
43662	Pseudoalteromonas piscicida	Bacteria	4134	191	0.0462022	0.00986072	380	0.0919207	0.0341879
43770	Corynebacterium striatum	Bacteria	2923	413	0.141293	0.0379461	543	0.185768	0.0802875
43775	Syntrophus gentianae	Bacteria	3382	169	0.0499704	0.0104379	315	0.0931402	0.0312322
43928	Halobaculum gomorrense	Archaea	3149	905	0.287393	0.0716708	924	0.293426	0.149245
43989	Cyanothece sp. (strain ATCC 51142)	Bacteria	5239	340	0.0648979	0.0172603	559	0.1067	0.0328115
44010	Mycobacterium conspicuum	Bacteria	5457	615	0.112699	0.0346638	1359	0.249038	0.128468
44056	Aureococcus anophagefferens	Eukaryota	11501	3448	0.2998	0.102562	5755	0.500391	0.301239
44088	Canarypox virus	Viruses	322	28	0.0869565	0.0255789	68	0.21118	0.0691454
44251	Paenibacillus durus	Bacteria	4626	240	0.0518807	0.0118408	466	0.100735	0.033938
44252	Paenibacillus macerans	Bacteria	6551	436	0.0665547	0.0145183	734	0.112044	0.0345498
44415	Eimeria mitis	Eukaryota	10057	7267	0.722581	0.327598	8521	0.847271	0.540131
44574	Nitrosomonas communis	Bacteria	3064	150	0.0489556	0.00984401	227	0.0740862	0.0241143
44576	Nitrosomonas halophila	Bacteria	2974	174	0.0585071	0.0123417	236	0.0793544	0.029011
44689	Dictyostelium discoideum	Eukaryota	12738	5505	0.432171	0.181913	8204	0.644057	0.243759
45056	Legionella adelaidensis	Bacteria	2191	126	0.057508	0.0138215	213	0.0972159	0.0279817
45065	Legionella geestiana	Bacteria	2273	163	0.0717114	0.0126782	222	0.0976683	0.0260449
45067	Legionella lansingensis	Bacteria	2630	136	0.051711	0.0101205	265	0.10076	0.0287982
45068	Legionella londiniensis	Bacteria	2170	88	0.040553	0.00807961	207	0.0953917	0.024961
45070	Legionella nautarum	Bacteria	3153	192	0.0608944	0.0128502	334	0.105931	0.0283473
45073	Legionella quinlivanii	Bacteria	2976	163	0.0547715	0.0106384	314	0.105511	0.0292522
45076	Legionella worsleiensis	Bacteria	2601	134	0.0515186	0.00966252	277	0.106498	0.0353329
45235	Tolypocladium capitatum	Fungi	7532	4077	0.54129	0.20308	3506	0.465481	0.126421
45243	Capnocytophaga haemolytica	Bacteria	2225	96	0.0431461	0.00823758	216	0.0970787	0.0336871
45286	Eremothecium sinecaudum	Fungi	4524	1518	0.335544	0.098155	1638	0.362069	0.114703
45351	Nematostella vectensis	Metazoa	24321	4997	0.20546	0.0900713	6414	0.263723	0.117956
45354	[Candida] intermedia	Fungi	5921	1892	0.319541	0.0956458	2201	0.371728	0.123707
45357	[Candida] haemulonis	Fungi	5240	2228	0.425191	0.145526	2402	0.458397	0.14692
45607	Wickerhamiella sorbophila	Fungi	4707	1546	0.328447	0.103615	1467	0.311663	0.099448
45610	Psychrobacter urativorans	Bacteria	2346	210	0.0895141	0.0203407	309	0.131714	0.0404979
45670	Salinicoccus roseus	Bacteria	2412	181	0.0750415	0.0184866	334	0.138474	0.0436207
45882	Trichinella britovi	Metazoa	14441	2695	0.186621	0.0652534	2955	0.204626	0.088437
46021	Paramecium bursaria Chlorella virus NY2A	Viruses	873	61	0.069874	0.041922	109	0.124857	0.0754328
46127	Staphylococcus felis	Bacteria	2203	133	0.0603722	0.0306771	352	0.159782	0.0609727
46177	Nonomuraea pusilla	Bacteria	8486	1180	0.139053	0.0402909	2716	0.320057	0.176413
46206	Pseudobutyrivibrio ruminis	Bacteria	2521	122	0.0483935	0.0114662	372	0.14756	0.0523537
46223	Thermoflavimicrobium dichotomicum	Bacteria	3602	155	0.0430316	0.0115966	346	0.0960577	0.0286552
46224	Bacillus sporothermodurans	Bacteria	4209	211	0.0501307	0.0105304	439	0.1043	0.0336988
46234	Anabaena sp. 90	Bacteria	4476	253	0.0565237	0.0125068	442	0.0987489	0.0296744
46245	Drosophila pseudoobscura pseudoobscura	Metazoa	14473	6057	0.418503	0.199293	6535	0.45153	0.180977
46433	Reticulomyxa filosa	Eukaryota	39903	12680	0.317771	0.126402	20774	0.520612	0.143888
46506	Bacteroides stercoris	Bacteria	3155	117	0.037084	0.00603878	249	0.0789223	0.0168343
46677	Pseudomonas agarici	Bacteria	4626	251	0.0542585	0.0114632	465	0.100519	0.0337893
46679	Pseudomonas mucidolens	Bacteria	5173	243	0.0469747	0.00960531	507	0.0980089	0.0370137
46914	Devosia riboflavina	Bacteria	4273	220	0.0514861	0.0110649	507	0.118652	0.0577462
47055	Dethiosulfovibrio peptidovorans	Bacteria	1904	76	0.039916	0.00752189	140	0.0735294	0.0226683
47311	Methanobrevibacter cuticularis	Archaea	2061	129	0.062591	0.0160379	445	0.215915	0.120947
47312	Tsukamurella pulmonis	Bacteria	4515	644	0.142636	0.0385967	1534	0.339756	0.191045
47427	Armillaria gallica	Fungi	25522	6357	0.249079	0.102749	5967	0.233798	0.0826757
47428	Armillaria ostoyae	Fungi	22192	7046	0.317502	0.125168	6576	0.296323	0.0950193
47500	Aneurinibacillus migulanus	Bacteria	5648	250	0.0442635	0.0100637	507	0.0897663	0.0303642
47716	Streptomyces olivaceus	Bacteria	6410	1360	0.212168	0.0574338	2131	0.332449	0.168334
47763	Streptomyces lydicus	Bacteria	6848	1436	0.209696	0.0533683	2404	0.351051	0.186672
47790	Tetrabaena socialis	Viridiplantae	14121	6065	0.429502	0.185249	7901	0.559521	0.359488
47839	Mycobacterium triplex	Bacteria	5978	678	0.113416	0.0278358	1390	0.232519	0.111098
47845	Brachybacterium alimentarium	Bacteria	3588	879	0.244983	0.057383	1066	0.297101	0.125406
47847	Brachybacterium nesterenkovii	Bacteria	2675	739	0.276262	0.0687623	1028	0.384299	0.215163
47853	Micromonospora carbonacea	Bacteria	5591	989	0.176891	0.0417284	2176	0.389197	0.231316
47854	Micromonospora chersina	Bacteria	6063	1097	0.180934	0.0473614	2184	0.360218	0.201961
47855	Micromonospora citrea	Bacteria	6195	1239	0.2	0.0515712	2380	0.384181	0.23153
47857	Micromonospora echinaurantiaca	Bacteria	6456	1190	0.184325	0.0466302	2348	0.363693	0.202649
47858	Micromonospora echinofusca	Bacteria	5931	1152	0.194234	0.0467764	2185	0.368403	0.215508
47865	Micromonospora inositola	Bacteria	6104	1061	0.17382	0.0466159	2057	0.336992	0.185357
47866	Micromonospora inyonensis	Bacteria	5702	1166	0.20449	0.0680824	1801	0.315854	0.158063
47872	Micromonospora purpureochromogenes	Bacteria	5905	1097	0.185775	0.04942	2088	0.353599	0.197655
47874	Micromonospora rosaria	Bacteria	5974	1119	0.187312	0.0442138	2085	0.349012	0.18117
47884	Pseudomonas taetrolens	Bacteria	4299	203	0.0472203	0.00907318	406	0.0944406	0.0322865
47885	Pseudomonas oryzihabitans	Bacteria	4281	269	0.0628358	0.0132119	619	0.144592	0.0595098
47917	Serratia fonticola	Bacteria	5086	181	0.0355879	0.00848106	481	0.0945733	0.0381984
48003	Mycoplasma pullorum	Bacteria	701	43	0.0613409	0.0135857	128	0.182596	0.0564559
48256	Clostridium hungatei	Bacteria	4233	176	0.0415781	0.010367	475	0.112214	0.0401606
48269	Schistosoma margrebowiei	Metazoa	26063	6114	0.234585	0.0952366	8143	0.312435	0.188194
48467	Prosthecobacter debontii	Bacteria	5106	570	0.111633	0.0249451	622	0.121817	0.062643
48664	Xanthomonas fragariae	Bacteria	3867	465	0.120248	0.0309048	705	0.182312	0.0810975
48697	Penicillium freii	Fungi	11722	4415	0.376642	0.1538	3824	0.326224	0.109726
48698	Poecilia formosa	Euteleostomi	23408	9836	0.420198	0.154846	10237	0.437329	0.149996
48709	Orchesella cincta	Metazoa	20218	6540	0.323474	0.126844	6935	0.343011	0.126192
48936	Novosphingobium subterraneum	Bacteria	4475	349	0.0779888	0.0182674	898	0.20067	0.0941365
49012	Sporisorium scitamineum	Fungi	7711	4022	0.521593	0.245984	3975	0.515497	0.263234
49186	Marinobacterium stanieri	Bacteria	4329	298	0.0688381	0.0174693	496	0.114576	0.0411411
49280	Gelidibacter algens	Bacteria	3613	117	0.0323831	0.00612392	372	0.102962	0.0289759
49451	Nicotiana attenuata	Viridiplantae	20665	5935	0.287201	0.0961006	6680	0.323252	0.114479
49547	Methanobrevibacter curvatus	Archaea	1968	106	0.0538618	0.01232	436	0.221545	0.105635
50340	Pseudomonas fuscovaginae	Bacteria	6316	358	0.0566814	0.0111865	723	0.114471	0.0443989
50402	Charadrius vociferus	Euteleostomi	14257	4174	0.292768	0.115872	4544	0.318721	0.135849
50429	Stylophora pistillata	Metazoa	24067	9357	0.38879	0.104201	9751	0.405161	0.118625
50452	Arabis alpina	Viridiplantae	21574	6845	0.31728	0.101226	8057	0.373459	0.104459
50718	Vibrio mytili	Bacteria	3541	148	0.0417961	0.00961374	284	0.0802033	0.0266612
50743	unidentified eubacterium SCB49	Bacteria	2926	105	0.0358852	0.00909113	264	0.0902256	0.0303879
51022	Ancylostoma duodenale	Metazoa	27359	4811	0.175847	0.0919236	4502	0.164553	0.087048
51028	Enterobius vermicularis	Metazoa	12869	2869	0.222939	0.0740047	3827	0.297381	0.107275
51031	Necator americanus	Metazoa	19125	4277	0.223634	0.100798	4063	0.212444	0.0997636
51240	Juglans regia	Viridiplantae	35778	9608	0.268545	0.0764668	11120	0.310806	0.098192
51314	Eimeria brunetti	Eukaryota	8711	6524	0.748938	0.309829	7562	0.868098	0.54511
51315	Eimeria necatrix	Eukaryota	8608	5582	0.648467	0.248883	6829	0.793332	0.452962
51316	Eimeria praecox	Eukaryota	7635	5680	0.743942	0.316381	6691	0.876359	0.530664
51351	Brassica rapa subsp. pekinensis	Viridiplantae	40801	12911	0.316438	0.0986575	14833	0.363545	0.110224
51511	Ciona savignyi	Metazoa	11592	3160	0.272602	0.0903619	3381	0.291667	0.105967
51642	Nitrosomonas mobilis	Bacteria	3034	149	0.0491101	0.0107374	221	0.0728411	0.0268684
51662	Pimelobacter sp. (strain R48)	Bacteria	3958	701	0.17711	0.037628	1085	0.274128	0.124409
51670	Hyphomicrobium facile	Bacteria	4102	469	0.114334	0.0296709	648	0.157972	0.0607583
51671	Microbacterium sp.	Bacteria	3243	495	0.152636	0.0338347	980	0.302189	0.154211
52283	Sarcoptes scabiei	Metazoa	10468	3061	0.292415	0.100991	4395	0.419851	0.165957
52441	Nitrosomonas aestuarii	Bacteria	3744	215	0.0574252	0.012241	307	0.0819979	0.0282581
52442	Nitrosomonas nitrosa	Bacteria	2883	132	0.0457856	0.0106162	227	0.0787374	0.0255461
52586	Uncinula necator	Fungi	6482	2578	0.397717	0.112048	2476	0.381981	0.139718
52670	Austrofundulus limnaeus	Euteleostomi	23690	11251	0.474926	0.183709	11443	0.483031	0.170909
52689	Acetobacterium bakii	Bacteria	3495	78	0.0223176	0.00536675	300	0.0858369	0.0289901
52694	Acetobacterium wieringae	Bacteria	3606	114	0.031614	0.00687463	364	0.100943	0.0375635
52697	Actinoplanes regularis	Bacteria	8959	1168	0.130372	0.0371415	2736	0.305391	0.163478
52704	Clostridium vincentii	Bacteria	3379	96	0.0284108	0.00555229	456	0.134951	0.041873
52767	Actinomyces denticolens	Bacteria	2279	595	0.261079	0.0641262	1020	0.447565	0.271499
52770	Actinomyces hordeovulneris	Bacteria	2109	305	0.144618	0.0372346	799	0.378853	0.211684
52904	Scophthalmus maximus	Euteleostomi	21118	10110	0.478739	0.175209	9358	0.443129	0.148654
53254	Bosea thiooxidans	Bacteria	4956	304	0.0613398	0.0132082	1118	0.225585	0.113886
53326	Ancylostoma ceylanicum	Metazoa	36519	7531	0.206221	0.0981293	6909	0.189189	0.0893631
53376	Mycobacterium heidelbergense	Bacteria	4472	525	0.117397	0.0256121	1223	0.273479	0.135864
53408	Pseudomonas citronellolis	Bacteria	6294	344	0.0546552	0.0130756	905	0.143788	0.0645162
53446	Streptomyces cinnamoneus	Bacteria	5593	1220	0.21813	0.0532883	1985	0.354908	0.193657
53463	Paracoccus solventivorans	Bacteria	3193	352	0.110241	0.0282254	938	0.293768	0.154426
53468	Mesocestoides corti	Metazoa	10595	3899	0.368004	0.123102	3982	0.375838	0.125801
53483	Polaribacter filamentus	Bacteria	3342	61	0.0182525	0.00329247	293	0.0876721	0.0339156
53501	Thalassobius gelatinovorus	Bacteria	3764	230	0.0611052	0.0162399	468	0.124336	0.053995
53633	Sulfobacillus acidophilus	Bacteria	3409	124	0.0363743	0.00721633	253	0.0742153	0.0253337
54007	Anaerococcus octavius	Bacteria	1795	145	0.0807799	0.0200384	328	0.18273	0.0576566
54121	Halanaerobium congolense	Bacteria	2543	75	0.0294927	0.00601171	327	0.128588	0.0380031
54126	Pristionchus pacificus	Metazoa	29080	8087	0.278095	0.13797	8714	0.299656	0.125458
54291	Raoultella ornithinolytica	Bacteria	4874	154	0.0315962	0.00717172	451	0.0925318	0.0308809
54374	Mesitornis unicolor	Euteleostomi	9395	2692	0.286535	0.118668	2930	0.311868	0.139503
54380	Cariama cristata	Euteleostomi	8694	2666	0.306648	0.121862	2882	0.331493	0.143901
54383	Eurypyga helias	Euteleostomi	7976	2302	0.288616	0.11866	2459	0.3083	0.137824
54911	Brevibacillus choshinensis	Bacteria	5616	245	0.0436254	0.0089118	463	0.082443	0.0254451
54915	Brevibacillus reuszeri	Bacteria	6461	267	0.0413249	0.00991755	503	0.0778517	0.0270504
55188	Citrus unshiu	Viridiplantae	28786	6443	0.223824	0.0685379	7957	0.276419	0.0898829
55209	Pantoea cypripedii	Bacteria	5848	271	0.0463406	0.0115135	560	0.0957592	0.0410925
55661	Cuculus canorus	Euteleostomi	13582	4262	0.313798	0.115306	4698	0.345899	0.133903
55758	Methanobrevibacter filiformis	Archaea	1920	118	0.0614583	0.0163308	423	0.220312	0.162189
55779	Moorella glycerini	Bacteria	3384	111	0.0328014	0.00734913	325	0.0960402	0.033467
55952	Streptomyces toyocaensis	Bacteria	6315	1389	0.219952	0.0564931	1945	0.307997	0.150373
55969	Leucobacter komagatae	Bacteria	2703	306	0.113208	0.0240146	815	0.301517	0.159053
56107	Cylindrospermum stagnale PCC 7417	Bacteria	6200	453	0.0730645	0.0212793	665	0.107258	0.040192
56110	Oscillatoria acuminata PCC 6304	Bacteria	5755	658	0.114335	0.0277088	757	0.131538	0.0421864
56192	Photobacterium iliopiscarium	Bacteria	3736	137	0.0366702	0.00842082	326	0.0872591	0.0273125
56193	Sphingobium chungbukense	Bacteria	4954	389	0.0785224	0.0172496	855	0.172588	0.0882602
56216	Neotoma lepida	Euarchontoglires	24274	8374	0.344978	0.15044	7823	0.322279	0.128493
56313	Tyto alba	Euteleostomi	9263	2656	0.286732	0.114156	2895	0.312534	0.137457
56408	Hanseniaspora osmophila	Fungi	4653	2082	0.447453	0.157027	2469	0.530625	0.189395
56425	Mycobacterium bohemicum	Bacteria	4677	586	0.125294	0.0309983	1271	0.271755	0.137266
56427	Couchioplanes caeruleus subsp. caeruleus	Bacteria	6851	988	0.144213	0.0365517	2208	0.322289	0.18582
56484	Protomyces lactucaedebilis	Fungi	6702	2235	0.333483	0.115698	1953	0.291406	0.102159
56646	Fusarium venenatum	Fungi	13940	5381	0.386011	0.154707	4577	0.328336	0.112272
56779	Halanaerobium kushneri	Bacteria	2986	97	0.0324849	0.00626757	385	0.128935	0.0405841
56780	Syntrophus aciditrophicus (strain SB)	Bacteria	3145	134	0.0426073	0.00860172	212	0.0674086	0.0218593
56857	Macleaya cordata	Viridiplantae	21697	6171	0.284417	0.0890041	8067	0.371803	0.107717
56946	Afipia broomeae	Bacteria	7389	618	0.0836378	0.0193537	1038	0.140479	0.0612606
56956	Thermus brockianus	Bacteria	2356	71	0.0301358	0.00673281	254	0.10781	0.035307
57043	Microbacterium esteraromaticum	Bacteria	3202	438	0.13679	0.0323934	826	0.257964	0.132707
57068	Acanthisitta chloris	Euteleostomi	9650	2958	0.306528	0.118606	3174	0.328912	0.139724
57267	Plasmodium falciparum (isolate Dd2)	Eukaryota	5132	2002	0.390101	0.149723	3344	0.651598	0.428226
57270	Plasmodium falciparum (isolate Palo Alto / Uganda)	Eukaryota	5988	2431	0.405979	0.133454	4182	0.698397	0.404311
57320	Pseudodesulfovibrio profundus	Bacteria	3808	237	0.0622374	0.0140361	315	0.0827206	0.0258206
57397	Apaloderma vittatum	Euteleostomi	7903	2396	0.303176	0.119256	2545	0.32203	0.141518
57412	Colius striatus	Euteleostomi	7080	2125	0.300141	0.120361	2309	0.32613	0.143108
57421	Merops nubicus	Euteleostomi	7657	2338	0.305342	0.11868	2455	0.320622	0.135379
57480	Microvirgula aerodenitrificans	Bacteria	3570	251	0.0703081	0.015389	633	0.177311	0.0762514
57577	Trifolium pratense	Viridiplantae	60146	12947	0.21526	0.08465	13757	0.228727	0.0957278
58049	Colwellia sp. MT41	Bacteria	3491	115	0.0329419	0.00763525	322	0.0922372	0.0349689
58114	Glycomyces harbinensis	Bacteria	5499	826	0.150209	0.0371054	1771	0.322059	0.15746
58117	Microbispora rosea	Bacteria	8224	1233	0.149927	0.0406538	2567	0.312135	0.162298
58133	Nitrosospira sp. NpAV	Bacteria	2930	226	0.0771331	0.0171634	275	0.0938567	0.0311895
58291	Rhizopus microsporus	Fungi	19180	5708	0.297602	0.100625	6895	0.359489	0.111276
58331	Quercus suber	Viridiplantae	78141	23040	0.294852	0.115287	20829	0.266557	0.101265
58340	Streptomyces lavendulae subsp. lavendulae	Bacteria	7724	1625	0.210383	0.0526637	2894	0.374676	0.217294
58853	Trichoderma citrinoviride	Fungi	9734	4234	0.43497	0.164106	3921	0.402815	0.120101
59288	Coxiella sp. (in: Bacteria)	Bacteria	1864	93	0.0498927	0.010151	187	0.100322	0.0299661
59374	Fibrobacter succinogenes (strain ATCC 19169 / S85)	Bacteria	2871	175	0.0609544	0.0123189	379	0.13201	0.0367612
59463	Myotis lucifugus	Euteleostomi	19662	8041	0.408961	0.15199	8107	0.412318	0.132216
59505	Actinotignum schaalii	Bacteria	1443	274	0.189882	0.0556297	423	0.293139	0.141599
59561	Trueperella bernardiae	Bacteria	1762	238	0.135074	0.0308033	421	0.238933	0.101237
59729	Taeniopygia guttata	Euteleostomi	17429	5541	0.317918	0.118252	6005	0.344541	0.132276
59737	Rathayibacter iranicus	Bacteria	3096	426	0.137597	0.0284848	913	0.294897	0.159408
59748	Phytoplasma australiense	Bacteria	633	48	0.0758294	0.0210316	143	0.225908	0.099206
59750	Mycolicibacterium wolinskyi	Bacteria	6894	706	0.102408	0.0250577	1662	0.241079	0.11486
59799	Angomonas deanei	Eukaryota	14524	4384	0.301845	0.0945289	4421	0.304393	0.0933976
59894	Ficedula albicollis	Euteleostomi	15290	6402	0.418705	0.149251	7031	0.459843	0.158667
59920	Prochlorococcus marinus (strain NATL2A)	Bacteria	2142	82	0.038282	0.0120072	164	0.076564	0.0312943
60169	Penicillium polonicum	Fungi	10627	4230	0.398043	0.149767	3606	0.339324	0.105318
60172	Penicillium solitum	Fungi	11867	4626	0.389821	0.150063	3951	0.33294	0.107629
60175	Penicillium nalgiovense	Fungi	11728	4843	0.412943	0.161222	3899	0.332452	0.111209
60517	Taenia asiatica	Metazoa	10315	3680	0.356762	0.120649	4015	0.389239	0.132457
60547	Caballeronia glathei	Bacteria	7464	610	0.0817256	0.0186271	1426	0.19105	0.0927382
60549	Paraburkholderia phenazinium	Bacteria	7404	638	0.0861696	0.019511	1591	0.214884	0.102724
60711	Chlorocebus sabaeus	Euarchontoglires	19141	8343	0.435871	0.158439	8364	0.436968	0.143473
60890	Phaeobacter gallaeciensis	Bacteria	3897	283	0.07262	0.0182537	574	0.147293	0.0710879
60894	Saccharopolyspora spinosa	Bacteria	7300	1202	0.164658	0.0596486	1577	0.216027	0.102047
61013	Rhizobium yanglingense	Bacteria	4086	365	0.0893294	0.0339628	264	0.0646109	0.0359409
61180	Oesophagostomum dentatum	Metazoa	25133	4412	0.175546	0.086207	4227	0.168185	0.0815508
61395	Linderina pennispora	Fungi	9274	2784	0.300194	0.113132	2829	0.305046	0.1096
61595	Allochromatium warmingii	Bacteria	2689	201	0.074749	0.0177724	397	0.147639	0.0551064
61621	Rhinopithecus bieti	Euarchontoglires	20855	8687	0.416543	0.154673	8473	0.406281	0.136319
61622	Rhinopithecus roxellana	Euarchontoglires	21115	8874	0.42027	0.157124	8703	0.412171	0.138506
61635	Acholeplasma brassicae	Bacteria	1671	22	0.0131658	0.00207715	180	0.10772	0.0306674
61644	Chromatium okenii	Bacteria	2811	148	0.0526503	0.0139517	327	0.116329	0.0709931
61647	Pluralibacter gergoviae	Bacteria	4977	218	0.0438015	0.00999293	528	0.106088	0.0447221
61651	Serratia ficaria	Bacteria	4652	192	0.0412726	0.00877582	495	0.106406	0.0368463
61853	Nomascus leucogenys	Euarchontoglires	20762	8714	0.419709	0.154786	8588	0.41364	0.137912
62324	Anopheles funestus	Metazoa	13697	5409	0.394904	0.190266	5617	0.41009	0.180901
62928	Azoarcus sp. (strain BH72)	Bacteria	3981	294	0.0738508	0.016693	1010	0.253705	0.121484
62977	Acinetobacter baylyi (strain ATCC 33305 / BD413 / ADP1)	Bacteria	3263	143	0.0438247	0.0107777	302	0.0925529	0.0355164
63057	Trema orientalis	Viridiplantae	35798	8419	0.235181	0.0837851	10153	0.283619	0.100927
63186	Zobellia galactanivorans (strain DSM 12802 / CCUG 47099 / CIP 106680 / NCIMB 13871 / Dsij)	Bacteria	4708	163	0.0346219	0.00955537	398	0.084537	0.0318153
63737	Nostoc punctiforme (strain ATCC 29133 / PCC 73102)	Bacteria	6573	451	0.068614	0.0155441	746	0.113495	0.0411783
63740	Halorubrum vacuolatum	Archaea	3371	904	0.26817	0.0750551	709	0.210323	0.0910365
64091	Halobacterium salinarum (strain ATCC 700922 / JCM 11081 / NRC-1)	Archaea	2426	522	0.215169	0.0595597	659	0.271641	0.159847
64471	Synechococcus sp. (strain CC9311)	Bacteria	2882	216	0.074948	0.0195964	246	0.0853574	0.031929
64571	Lobosporangium transversale	Fungi	11593	5075	0.437764	0.18604	5605	0.483481	0.185378
64702	Propionibacterium cyclohexanicum	Bacteria	2509	428	0.170586	0.0379097	555	0.221204	0.114764
64791	Trachymyrmex zeteki	Metazoa	14302	4899	0.34254	0.137063	5120	0.357992	0.143466
64969	Oceanospirillum multiglobuliferum	Bacteria	3411	168	0.0492524	0.0123164	359	0.105248	0.0451911
65093	Halothece sp. (strain PCC 7418)	Bacteria	3701	338	0.0913267	0.023778	455	0.12294	0.0416835
65357	Albugo candida	Eukaryota	13200	3708	0.280909	0.0654645	3938	0.298333	0.0937286
65393	Cyanothece sp. (strain PCC 7424)	Bacteria	5656	370	0.0654173	0.01924	633	0.111917	0.0357853
65489	Oryza barthii	Viridiplantae	34345	12114	0.352715	0.103222	14811	0.431242	0.117828
65499	Lentzea albida	Bacteria	8788	971	0.110492	0.031562	1951	0.222007	0.108017
65700	Erwinia tracheiphila	Bacteria	3807	236	0.0619911	0.0167814	298	0.0782769	0.035873
66420	Papilio xuthus	Metazoa	15265	5476	0.358729	0.136411	6014	0.393973	0.136713
66430	Streptomyces roseus	Bacteria	6493	1161	0.178808	0.044529	2380	0.366549	0.1941
66692	Bacillus clausii (strain KSM-K16)	Bacteria	4082	220	0.0538951	0.0144328	416	0.101911	0.0326186
66851	Methanobrevibacter oralis	Archaea	1993	61	0.0306071	0.00738374	318	0.159558	0.0605139
66876	Streptomyces chattanoogensis	Bacteria	7423	1459	0.196551	0.0483312	2319	0.312407	0.160863
66969	Legionella waltersii	Bacteria	3331	177	0.0531372	0.0118598	298	0.0894626	0.0282349
67003	Trypanosoma theileri	Eukaryota	11236	5887	0.523941	0.185673	6450	0.574048	0.157012
67257	Streptomyces albus subsp. albus	Bacteria	8029	1468	0.182837	0.0521577	2311	0.287832	0.174584
67267	Streptomyces alboflavus	Bacteria	9243	2400	0.259656	0.0705908	3198	0.345992	0.178592
67285	Streptomyces cellostaticus	Bacteria	7917	1336	0.168751	0.0411662	2381	0.300745	0.15757
67350	Streptomyces pseudovenezuelae	Bacteria	8204	1318	0.160653	0.0404859	2322	0.283033	0.134931
67356	Streptomyces resistomycificus	Bacteria	7742	1399	0.180703	0.0463268	2232	0.288298	0.134956
67373	Streptomyces varsoviensis	Bacteria	8643	1415	0.163716	0.0504762	2230	0.258012	0.139485
67386	Streptomyces yokosukanensis	Bacteria	8391	1451	0.172923	0.0427667	2547	0.30354	0.168308
67767	Lasius niger	Metazoa	18044	6300	0.349147	0.147158	6467	0.358402	0.150498
67801	Glossina palpalis gambiensis	Metazoa	19951	5393	0.270312	0.136578	7470	0.374417	0.184547
67855	Muribacter muris	Bacteria	2190	89	0.0406393	0.0120147	188	0.0858447	0.0278838
68170	Lechevalieria aerocolonigenes	Bacteria	8237	760	0.0922666	0.0253612	1598	0.194003	0.0925213
68223	Streptomyces katrae	Bacteria	7302	1228	0.168173	0.0422032	2334	0.319638	0.179484
68231	Streptomyces longwoodensis	Bacteria	6937	1478	0.21306	0.0548666	2384	0.343664	0.172407
68249	Streptomyces pactum	Bacteria	6731	1547	0.229832	0.0608842	2139	0.317783	0.160126
68262	Streptomyces regalis	Bacteria	9110	1587	0.174204	0.0428512	2485	0.272777	0.130817
68263	Streptomyces regensis	Bacteria	12897	2260	0.175235	0.0470913	3617	0.280453	0.14351
68570	Streptomyces albulus	Bacteria	8069	1921	0.238072	0.0622432	2812	0.348494	0.194261
68886	Theileria orientalis	Eukaryota	3612	1130	0.312846	0.0927475	1489	0.412237	0.114968
68888	Trichuris suis	Metazoa	13959	3058	0.21907	0.0631862	2827	0.202522	0.0805227
68895	Cupriavidus basilensis	Bacteria	7643	614	0.0803349	0.0164478	1770	0.231584	0.116913
69004	Anopheles farauti	Metazoa	12978	5666	0.436585	0.189483	6306	0.485899	0.170376
69014	Thermococcus kodakarensis (strain ATCC BAA-918 / JCM 12380 / KOD1)	Archaea	2301	57	0.0247718	0.00523774	199	0.0864841	0.0239446
69042	Synechococcus sp. WH 5701	Bacteria	3316	304	0.0916767	0.0224092	466	0.140531	0.0526273
69222	Erwinia mallotivora	Bacteria	3959	221	0.0558222	0.013028	411	0.103814	0.0423068
69279	Aquamicrobium defluvii	Bacteria	4454	320	0.0718455	0.018016	667	0.149753	0.075012
69293	Gasterosteus aculeatus	Euteleostomi	20666	8482	0.410433	0.137208	8167	0.39519	0.121664
69370	Microbacterium trichothecenolyticum	Bacteria	4075	533	0.130798	0.0275461	1343	0.329571	0.173034
69395	Caulobacter henricii	Bacteria	3615	243	0.0672199	0.0143713	943	0.260858	0.134121
69499	Petrotoga mobilis	Bacteria	1855	18	0.0097035	0.00139527	173	0.0932615	0.0252094
69664	Caulobacter sp. FWC2	Bacteria	4953	447	0.0902483	0.0189906	1314	0.265294	0.134079
69666	Caulobacter mirabilis	Bacteria	4239	316	0.0745459	0.0156487	1195	0.281906	0.145307
69771	Penicillium decumbens	Fungi	7142	3275	0.458555	0.180672	2830	0.396248	0.128415
69824	[Clostridium] cocleatum	Bacteria	2756	46	0.0166909	0.00284245	341	0.12373	0.0351597
69896	Candidatus Phytoplasma solani	Bacteria	520	24	0.0461538	0.0123614	86	0.165385	0.0487482
69960	Rhodospira trueperi	Bacteria	3690	538	0.145799	0.0326602	822	0.222764	0.101412
70258	Staphylococcus piscifermentans	Bacteria	2389	187	0.0782754	0.0360057	418	0.174969	0.0671277
70415	Trichuris muris	Metazoa	10587	2448	0.231227	0.0628485	2394	0.226126	0.0828576
70448	Ostreococcus tauri	Viridiplantae	7743	3255	0.42038	0.0991713	3507	0.452925	0.130923
70667	Schistocephalus solidus	Metazoa	20215	6125	0.302993	0.119103	6384	0.315805	0.138836
71139	Eucalyptus grandis	Viridiplantae	36664	8267	0.22548	0.0663842	9944	0.27122	0.0770894
71253	Arthrobacter rhombi	Bacteria	3075	520	0.169106	0.0379624	668	0.217236	0.103509
71421	Haemophilus influenzae (strain ATCC 51907 / DSM 11121 / KW20 / Rd)	Bacteria	1707	64	0.0374927	0.00959671	142	0.0831869	0.0261181
71657	Lonsdalea quercina	Bacteria	3284	197	0.0599878	0.0157606	324	0.0986602	0.0428343
71784	Naematelia encephala	Fungi	7963	3959	0.497174	0.194329	3706	0.465402	0.141471
71998	Thermococcus pacificus	Archaea	1872	42	0.0224359	0.00404229	140	0.0747863	0.0204275
72032	Thielaviopsis punctulata	Fungi	5254	2518	0.479254	0.172694	2745	0.522459	0.155138
72304	Peptostreptococcus sp. D1	Bacteria	2116	92	0.0434783	0.0102445	302	0.142722	0.046852
72359	Trachipleistophora hominis	Fungi	3212	566	0.176214	0.0779211	725	0.225716	0.0887433
72520	Nannochloropsis gaditana	Eukaryota	10493	4698	0.447727	0.155794	4643	0.442485	0.106205
72664	Eutrema salsugineum	Viridiplantae	26426	7595	0.287406	0.0886943	9486	0.358965	0.108174
73230	Emmonsia crescens	Fungi	8899	4386	0.492864	0.2014	4027	0.452523	0.139257
73239	Plasmodium yoelii yoelii	Eukaryota	7741	2183	0.282005	0.110095	4227	0.546053	0.325523
73868	Piromyces sp. (strain E2)	Fungi	14606	4024	0.275503	0.135578	6704	0.458989	0.22928
74031	Roseovarius tolerans	Bacteria	3684	262	0.0711183	0.0176724	538	0.146037	0.0691124
74033	Antarctobacter heliothermus	Bacteria	4962	309	0.0622733	0.0158057	668	0.134623	0.0624947
74313	Brevundimonas subvibrioides	Bacteria	3018	310	0.102717	0.0231548	800	0.265076	0.130938
74348	Sulfitobacter brevis	Bacteria	4154	272	0.0654791	0.0165497	547	0.13168	0.061651
74547	Prochlorococcus marinus (strain MIT 9313)	Bacteria	2830	231	0.0816254	0.0217991	227	0.080212	0.0328063
74649	Rosa chinensis	Viridiplantae	45026	8251	0.18325	0.0667016	10170	0.225869	0.0829976
74700	Entomoplasma freundtii	Bacteria	702	38	0.0541311	0.00881694	102	0.145299	0.0367968
74704	Staphylococcus cohnii subsp. cohnii	Bacteria	2489	184	0.0739253	0.0267103	441	0.17718	0.062302
74869	Anopheles maculatus	Metazoa	14840	5836	0.393261	0.18735	6025	0.405997	0.174855
74873	Anopheles sinensis	Metazoa	19343	7603	0.393062	0.193936	6053	0.31293	0.158509
75058	Bodo saltans	Eukaryota	18124	8128	0.448466	0.149037	8961	0.494427	0.201001
75105	Paraburkholderia caribensis	Bacteria	7917	667	0.0842491	0.0200117	1511	0.190855	0.086438
75293	Streptomyces autolyticus	Bacteria	7686	1664	0.216498	0.0515997	2480	0.322665	0.162642
75379	Thiomonas intermedia (strain K12)	Bacteria	3134	287	0.0915763	0.020984	663	0.211551	0.0971361
75385	Micropruina glycogenica	Bacteria	3901	610	0.15637	0.0373978	967	0.247885	0.130976
75695	Chrysosporum ovalisporum	Bacteria	2851	183	0.064188	0.0136028	273	0.0957559	0.0272397
75906	Thermocrinis ruber	Bacteria	1625	23	0.0141538	0.0031483	166	0.102154	0.0280408
75913	Strongyloides venezuelensis	Metazoa	16598	3182	0.19171	0.0611144	5372	0.323653	0.112793
75922	Mycolicibacterium tusciae	Bacteria	5839	659	0.112862	0.0292673	1310	0.224353	0.0983352
76114	Aromatoleum aromaticum (strain EbN1)	Bacteria	4483	525	0.117109	0.0286957	734	0.16373	0.0689553
76193	Papilio machaon	Metazoa	15461	5324	0.34435	0.13199	5960	0.385486	0.136472
76728	Streptomyces vitaminophilus	Bacteria	5132	1198	0.233437	0.0544857	1500	0.292284	0.131431
76731	Roseateles depolymerans	Bacteria	4768	816	0.171141	0.0379737	1246	0.261326	0.111954
77020	Malassezia pachydermatis	Fungi	4201	1975	0.470126	0.16358	1738	0.413711	0.122726
77037	Wolbachia endosymbiont of Muscidifurax uniraptor	Bacteria	816	53	0.064951	0.0230249	93	0.113971	0.0428225
77044	Rosellinia necatrix	Fungi	12440	5489	0.441238	0.169551	5100	0.409968	0.118461
77133	uncultured bacterium	Bacteria	1289	126	0.0977502	0.0268659	147	0.114042	0.0430095
77166	Dendroctonus ponderosae	Metazoa	12069	3552	0.294308	0.101972	3736	0.309553	0.111058
77519	Plasmodium gonderi	Eukaryota	5915	2352	0.397633	0.132764	3551	0.600338	0.239942
77586	Leersia perrieri	Viridiplantae	29035	10171	0.350301	0.0987839	13384	0.460961	0.122907
77635	Bifidobacterium subtile	Bacteria	2259	508	0.224878	0.055657	555	0.245684	0.0951414
77917	Fusobacterium naviforme	Bacteria	2187	174	0.079561	0.0182212	327	0.14952	0.0439895
78245	Xanthobacter autotrophicus (strain ATCC BAA-1158 / Py2)	Bacteria	4971	548	0.110239	0.0259786	1365	0.274593	0.146508
78343	Bifidobacterium boum	Bacteria	1726	433	0.250869	0.057749	386	0.223638	0.0842701
78344	Bifidobacterium gallinarum	Bacteria	1652	282	0.170702	0.0366997	356	0.215496	0.0671366
78410	Neonectria ditissima	Fungi	12683	5522	0.435386	0.157266	4827	0.380588	0.107788
79200	Daucus carota subsp. sativus	Viridiplantae	31771	8921	0.280791	0.085333	9889	0.311259	0.107237
79604	Denitrobacterium detoxificans	Bacteria	1731	142	0.0820335	0.0167976	337	0.194685	0.0948736
79884	Bacillus pseudalcaliphilus	Bacteria	4019	228	0.0567305	0.0145044	508	0.1264	0.0377219
79923	Clonorchis sinensis	Metazoa	13606	4549	0.334338	0.106032	3899	0.286565	0.121581
80379	Capsicum chinense	Viridiplantae	34757	7742	0.222746	0.0675029	9485	0.272895	0.0884158
80854	Moritella viscosa	Bacteria	4219	153	0.0362645	0.00692218	368	0.0872245	0.0312632
80876	Insolitispirillum peregrinum	Bacteria	3976	374	0.0940644	0.0230933	779	0.195926	0.0902231
80878	Acidovorax temperans	Bacteria	3750	309	0.0824	0.0171258	735	0.196	0.088269
81409	Eubacterium aggregans	Bacteria	2753	112	0.0406829	0.00887715	267	0.0969851	0.0338139
81460	Mesoplasma lactucae ATCC 49193	Bacteria	689	59	0.0856313	0.0175277	146	0.211901	0.0654007
81569	Ruegeria atlantica	Bacteria	4684	243	0.0518787	0.013475	412	0.087959	0.0368523
81582	Prevotella aff. ruminicola Tc2-24	Bacteria	2446	92	0.0376124	0.00640577	212	0.0866721	0.0195518
81824	Monosiga brevicollis	Eukaryota	9188	3977	0.432847	0.139596	4472	0.486722	0.135294
81857	Lactobacillus selangorensis	Bacteria	2031	159	0.0782866	0.0200237	260	0.128016	0.0618452
81972	Arabidopsis lyrata subsp. lyrata	Viridiplantae	32047	8405	0.262271	0.0842799	10320	0.322027	0.101537
81985	Capsella rubella	Viridiplantae	26721	7505	0.280865	0.0851035	9620	0.360016	0.106353
82348	Streptococcus pluranimalium	Bacteria	1930	112	0.0580311	0.0158868	205	0.106218	0.0409167
82367	Paracoccus pantotrophus	Bacteria	4086	343	0.0839452	0.0217168	899	0.22002	0.115098
82380	Microbacterium oxydans	Bacteria	3588	376	0.104794	0.0222467	1025	0.285674	0.147701
82654	Pseudanabaena sp. PCC 7367	Bacteria	3824	511	0.13363	0.0394082	540	0.141213	0.046893
82801	Desemzia incerta	Bacteria	2143	138	0.0643957	0.0149783	263	0.122725	0.0400623
82805	Hymenobacter actinosclerus	Bacteria	3677	377	0.102529	0.0230963	669	0.181942	0.0559633
82979	Budvicia aquatica	Bacteria	4968	213	0.0428744	0.00865719	470	0.0946055	0.0660935
82985	Pragia fontium	Bacteria	3326	136	0.04089	0.00967504	311	0.0935057	0.0451284
83219	Sulfitobacter mediterraneus	Bacteria	3649	226	0.0619348	0.0158137	488	0.133735	0.0574049
83263	Aminobacter aminovorans	Bacteria	6580	407	0.0618541	0.0144899	980	0.148936	0.0751473
83332	Mycobacterium tuberculosis (strain ATCC 25618 / H37Rv)	Bacteria	3993	556	0.139244	0.0402298	1080	0.270473	0.156304
83333	Escherichia coli (strain K12)	Bacteria	4313	171	0.0396476	0.00947005	350	0.08115	0.0285544
83334	Escherichia coli O157:H7	Bacteria	4990	256	0.0513026	0.01412	440	0.0881764	0.0384272
83401	Roseospirillum parvum	Bacteria	3067	473	0.154222	0.0346744	849	0.276818	0.12099
83406	gamma proteobacterium HdN1	Bacteria	3683	343	0.0931306	0.019308	462	0.125441	0.0447575
83558	Chlamydia pneumoniae	Bacteria	1109	65	0.0586114	0.0179364	166	0.149684	0.0607031
83656	Streptomyces tsukubensis	Bacteria	6478	1581	0.244057	0.0730138	2022	0.312133	0.142119
83767	Propionivibrio dicarboxylicus	Bacteria	4057	211	0.0520089	0.00989502	604	0.148878	0.0722339
83784	Paraburkholderia sartisoli	Bacteria	5332	468	0.0877719	0.019432	1020	0.191298	0.0902122
84022	Clostridium aceticum	Bacteria	3835	106	0.0276402	0.0054128	424	0.110561	0.0332697
84024	Clostridium disporicum	Bacteria	3202	79	0.0246721	0.00526677	430	0.134291	0.0366666
84029	Clostridium roseum	Bacteria	4606	107	0.0232306	0.00485995	708	0.153713	0.0611264
84032	[Clostridium] thermosuccinogenes	Bacteria	3781	135	0.0357048	0.00690472	364	0.0962708	0.0262942
84035	Propionispira arboris	Bacteria	3963	89	0.0224577	0.00446372	279	0.0704012	0.0301105
84139	Gordonia sp.	Bacteria	4599	747	0.162427	0.0374535	1128	0.245271	0.113743
84292	Microbacterium chocolatum	Bacteria	2721	304	0.111724	0.0234936	858	0.315325	0.161411
84521	Dolosicoccus paucivorans	Bacteria	1742	129	0.0740528	0.0272508	216	0.123995	0.0430357
84531	Lysobacter antibioticus	Bacteria	5139	702	0.136602	0.0300183	1254	0.244016	0.116977
84588	Synechococcus sp. (strain WH8102)	Bacteria	2512	215	0.0855892	0.0207985	275	0.109475	0.0474514
84698	Clostridium frigidicarnis	Bacteria	3915	97	0.0247765	0.00552611	505	0.128991	0.0406541
84725	Umezawaea tangerina	Bacteria	9362	1115	0.119098	0.0296579	2427	0.259239	0.137892
84753	Pseudozyma antarctica	Fungi	4672	2824	0.604452	0.246911	2799	0.599101	0.24698
85056	Trypanosoma cruzi marinkellei	Eukaryota	10052	3976	0.395543	0.107951	4342	0.431954	0.103627
85066	Corvus brachyrhynchos	Euteleostomi	13621	4144	0.304236	0.115412	4496	0.330079	0.133292
85336	Rothia nasimurium	Bacteria	2215	267	0.120542	0.0278924	452	0.204063	0.0877999
85433	Hymenolepis microstoma	Metazoa	12000	4038	0.3365	0.12602	4227	0.35225	0.152275
85471	Plasmodium relictum	Eukaryota	5136	1596	0.310748	0.0749534	3583	0.697625	0.345341
85643	Thauera sp. (strain MZ1T)	Bacteria	3927	284	0.0723198	0.0155455	942	0.239878	0.109824
85681	Citrus clementina	Viridiplantae	24934	5825	0.233617	0.0707895	7509	0.301155	0.0945468
85682	Anaerobacillus arseniciselenatis	Bacteria	3587	170	0.0473934	0.0107424	450	0.125453	0.0399342
85962	Helicobacter pylori (strain ATCC 700392 / 26695)	Bacteria	1553	93	0.0598841	0.0167763	219	0.141017	0.0580287
85968	Mycolicibacterium brumae	Bacteria	3575	507	0.141818	0.0336033	1035	0.28951	0.144065
86049	Cladophialophora carrionii	Fungi	11181	5485	0.490564	0.191149	4460	0.398891	0.127067
86106	endosymbiont of Acanthamoeba sp. UWC8	Bacteria	1511	82	0.0542687	0.014675	169	0.111846	0.0352799
86185	Pseudomonas lundensis	Bacteria	3976	217	0.0545775	0.0110156	370	0.0930584	0.0348003
86332	Mogibacterium pumilum	Bacteria	1546	69	0.0446313	0.0112914	198	0.128072	0.0374923
86416	Clostridium pasteurianum BC1	Bacteria	4454	144	0.0323305	0.00685799	583	0.130894	0.0444998
86666	Salimicrobium halophilum	Bacteria	3221	269	0.0835144	0.0196911	449	0.139398	0.0443859
86668	Bacillus niacini	Bacteria	1907	57	0.0298899	0.00576607	138	0.072365	0.0202865
87541	Aerococcus christensenii	Bacteria	1425	109	0.0764912	0.0290801	176	0.123509	0.0470639
87626	Pseudoalteromonas tunicata D2	Bacteria	4490	135	0.0300668	0.00732689	378	0.0841871	0.0327356
88036	Selaginella moellendorffii	Viridiplantae	32883	6429	0.195511	0.0609932	8015	0.243743	0.0690471
88274	delta proteobacterium NaphS2	Bacteria	6687	271	0.0405264	0.00816277	346	0.0517422	0.0144085
88382	Promicromonospora sukumoe	Bacteria	5192	1011	0.194723	0.0453609	1808	0.348228	0.172935
88456	Cyclospora cayetanensis	Eukaryota	7151	3811	0.532932	0.156297	3976	0.556006	0.195339
88771	Ceratocystis fimbriata f. sp. platani	Fungi	5620	2782	0.495018	0.177016	2735	0.486655	0.1505
89059	Lactobacillus acidipiscis	Bacteria	2127	153	0.0719323	0.0185937	249	0.117066	0.0421765
89093	Ignavigranum ruoffiae	Bacteria	1874	113	0.0602988	0.0167208	242	0.129136	0.0432051
89187	Roseovarius nubinhibens (strain ATCC BAA-591 / DSM 15170 / ISM)	Bacteria	3545	264	0.0744711	0.0197213	554	0.156276	0.0681402
89524	Rubrimonas cliftonensis	Bacteria	4574	422	0.0922606	0.0209592	2124	0.464364	0.309983
89968	Hymenobacter gelipurpurascens	Bacteria	4241	382	0.0900731	0.0201856	583	0.137468	0.0445599
90241	Moraxella lincolnii	Bacteria	1751	209	0.11936	0.0302549	289	0.165049	0.0472662
90242	Neisseria iguanae	Bacteria	2347	137	0.0583724	0.0176283	175	0.0745633	0.0268282
90262	Absidia repens	Fungi	14767	5982	0.405092	0.164301	6853	0.464075	0.153213
91360	Desulforhopalus singaporensis	Bacteria	4348	171	0.0393284	0.00749718	282	0.0648574	0.0158516
91464	Synechococcus sp. (strain ATCC 29403 / PCC 7335)	Bacteria	5475	530	0.0968037	0.0253735	603	0.110137	0.0429342
91492	Aspergillus udagawae	Fungi	9999	4111	0.411141	0.14169	3659	0.365937	0.109074
91604	Candidatus Paracaedibacter acanthamoebae	Bacteria	1803	139	0.0770937	0.0235764	179	0.099279	0.0377795
91626	Mucor ambiguus	Fungi	11311	4587	0.405534	0.139182	5189	0.458757	0.141869
91928	Exophiala spinifera	Fungi	12047	5259	0.43654	0.161337	4556	0.378185	0.114012
92179	Trichinella sp. T6	Metazoa	14632	2796	0.191088	0.0626985	3217	0.219861	0.0874151
92180	Trichinella sp. T8	Metazoa	13729	2517	0.183335	0.0615673	2943	0.214364	0.0883366
92442	Arthrobacter psychrolactophilus	Bacteria	3412	331	0.0970106	0.0201197	813	0.238277	0.11426
92487	Thiothrix eikelboomii	Bacteria	3906	258	0.0660522	0.0179667	428	0.109575	0.0409053
92647	Paraburkholderia tropica	Bacteria	7295	648	0.088828	0.0196937	1879	0.257574	0.130766
92835	Microbacterium ketosireducens	Bacteria	3448	423	0.12268	0.0244853	1256	0.364269	0.191588
93059	Prochlorococcus marinus (strain MIT 9211)	Bacteria	1855	84	0.045283	0.0128317	132	0.071159	0.0207544
93061	Staphylococcus aureus (strain NCTC 8325)	Bacteria	2889	186	0.0643821	0.0369487	444	0.153686	0.0674412
93064	Sphingomonas koreensis	Bacteria	4485	390	0.0869565	0.0178195	1117	0.249052	0.12654
93222	Pandoraea sputorum	Bacteria	5005	528	0.105495	0.0227357	1035	0.206793	0.0914889
93759	Corchorus olitorius	Viridiplantae	35489	8768	0.247062	0.0877952	8822	0.248584	0.0977353
94132	Ramlibacter tataouinensis	Bacteria	4136	261	0.0631044	0.0135077	887	0.214458	0.0969356
94208	Tolypocladium paradoxum	Fungi	8912	4448	0.499102	0.189252	3695	0.41461	0.12232
94643	Besnoitia besnoiti	Eukaryota	8036	5387	0.670358	0.306034	5446	0.6777	0.414318
94827	Tinamus guttatus	Euteleostomi	13377	3738	0.279435	0.110527	4179	0.312402	0.132733
94869	Clostridium gasigenes	Bacteria	3849	95	0.0246817	0.00506903	501	0.130164	0.0411755
95161	Saccharopolyspora flava	Bacteria	5595	899	0.160679	0.0457136	1240	0.221626	0.104626
96561	Desulfococcus oleovorans (strain DSM 6200 / Hxd3)	Bacteria	3255	170	0.0522273	0.0105404	334	0.102611	0.0310392
96773	Thauera chlorobenzoica	Bacteria	3343	244	0.0729883	0.015115	787	0.235417	0.117002
96942	Vitreoscilla sp. (strain C1)	Bacteria	2612	97	0.0371363	0.0111619	210	0.0803982	0.0373571
97097	Phaethon lepturus	Euteleostomi	9152	2763	0.301901	0.119759	2957	0.323099	0.138155
97137	Lactobacillus sp. ASF360	Bacteria	1930	157	0.0813472	0.0463445	275	0.142487	0.0769481
97138	Clostridium sp. ASF356	Bacteria	2792	153	0.0547994	0.0170009	458	0.16404	0.0638749
97139	Clostridium sp. ASF502	Bacteria	5980	442	0.073913	0.0231341	686	0.114716	0.038083
97481	Pasteurella skyensis	Bacteria	2093	66	0.0315337	0.00752898	207	0.0989011	0.0431311
97972	Periconia macrospinosa	Fungi	18722	6509	0.347666	0.141406	5939	0.31722	0.103012
98228	Bacillus sp. (strain OxB-1)	Bacteria	3544	208	0.0586907	0.012601	362	0.102144	0.0341011
98403	Drechmeria coniospora	Fungi	8231	4525	0.549751	0.204801	3844	0.467015	0.146012
98765	Phlebia centrifuga	Fungi	13628	5153	0.378119	0.173008	4345	0.318829	0.132176
99158	Hammondia hammondi	Eukaryota	8002	5444	0.68033	0.301755	5264	0.657836	0.345107
99287	Salmonella typhimurium (strain LT2 / SGSC1412 / ATCC 700720)	Bacteria	4533	208	0.0458857	0.0112484	387	0.0853739	0.0335736
99598	Calothrix sp. PCC 7507	Bacteria	5924	363	0.0612762	0.0143971	636	0.10736	0.0369957
99656	[Clostridium] fimetarium	Bacteria	4150	162	0.0390361	0.00923073	668	0.160964	0.0594889
99883	Tetraodon nigroviridis	Euteleostomi	19572	7324	0.374208	0.12801	7212	0.368486	0.119899
99907	Alkalibacterium olivapovliticus	Bacteria	2661	186	0.0698985	0.0175602	328	0.123262	0.0372836
100226	Streptomyces coelicolor (strain ATCC BAA-471 / A3(2) / M145)	Bacteria	8038	1963	0.244215	0.0635449	2663	0.331301	0.165309
100784	Balearica regulorum gibbericeps	Euteleostomi	8821	2715	0.307788	0.122266	2985	0.338397	0.145526
100787	Verticillium longisporum	Fungi	20580	9222	0.448105	0.185965	7877	0.38275	0.125231
100816	Madurella mycetomatis	Fungi	9733	4487	0.461009	0.174152	4081	0.419295	0.113471
100884	Coprobacillus cateniformis	Bacteria	3839	102	0.0265694	0.00774833	427	0.111227	0.0349231
100901	Wolbachia endosymbiont of Onchocerca ochengi	Bacteria	647	16	0.0247295	0.0050228	81	0.125193	0.0314916
101091	Choanephora cucurbitarum	Fungi	11924	3962	0.332271	0.10759	4425	0.3711	0.114228
101571	Burkholderia ubonensis	Bacteria	6171	511	0.0828067	0.0181549	1672	0.270945	0.142555
102125	Xenococcus sp. PCC 7305	Bacteria	5347	314	0.0587245	0.0146487	570	0.106602	0.0432371
102232	Gloeocapsa sp. PCC 73106	Bacteria	4062	167	0.0411128	0.008638	393	0.0967504	0.0413525
102285	Hymenolepis nana	Metazoa	13722	4330	0.315552	0.124272	4562	0.332459	0.146093
102897	Frankia sp. EUN1f	Bacteria	8160	2208	0.270588	0.073247	3082	0.377696	0.207855
103372	Acromyrmex echinatior	Metazoa	13962	4902	0.351096	0.138678	4976	0.356396	0.144088
103690	Nostoc sp. (strain PCC 7120 / SAG 25.82 / UTEX 2576)	Bacteria	6070	405	0.0667216	0.0160224	644	0.106096	0.0403683
103808	Rhodococcus sp. AD45	Bacteria	6266	574	0.0916055	0.0198165	1310	0.209065	0.0915646
103827	Thelazia callipaeda	Metazoa	10894	2288	0.210024	0.0591448	3229	0.296402	0.108298
103855	Bordetella hinzii	Bacteria	4557	269	0.0590301	0.0125053	969	0.21264	0.102594
104259	Penicillium brasilianum	Fungi	11426	4517	0.395326	0.14865	4023	0.352092	0.111811
104268	Tenacibaculum mesophilum	Bacteria	2966	79	0.0266352	0.00555662	347	0.116993	0.0464146
104336	Microbacterium foliorum	Bacteria	3324	405	0.121841	0.0282438	1011	0.304152	0.15698
104421	Camponotus floridanus	Metazoa	14787	4576	0.309461	0.138716	4827	0.326435	0.149953
104452	Operophtera brumata	Metazoa	16814	4735	0.281611	0.117635	4490	0.267039	0.11302
104623	Serratia sp. (strain ATCC 39006)	Bacteria	4305	185	0.0429733	0.00968125	333	0.0773519	0.0337484
104663	Chitinophaga filiformis	Bacteria	6850	240	0.0350365	0.00782385	645	0.0941606	0.0349728
105231	Klebsormidium nitens	Viridiplantae	16171	7850	0.485437	0.203399	7086	0.438192	0.151802
105487	Valsa mali	Fungi	11147	5324	0.477617	0.186205	4754	0.426482	0.13164
105785	Cryptotermes secundus	Metazoa	17779	5215	0.293324	0.131785	5604	0.315203	0.147439
106004	Leucosporidium creatinivorum	Fungi	9828	4538	0.461742	0.197562	4852	0.493691	0.170589
106370	Frankia casuarinae (strain DSM 45818 / CECT 9043 / CcI3)	Bacteria	4441	1338	0.301283	0.0766792	1587	0.357352	0.172891
106412	Streptosporangium subroseum	Bacteria	9643	1405	0.145702	0.0368648	2362	0.244945	0.125038
106634	Thioalkalivibrio versutus	Bacteria	2667	361	0.135358	0.028408	376	0.140982	0.0456242
107327	Pseudoalteromonas ulvae	Bacteria	3964	147	0.0370838	0.00956802	365	0.0920787	0.0362324
107806	Buchnera aphidicola subsp. Acyrthosiphon pisum (strain APS)	Bacteria	572	7	0.0122378	0.00193866	59	0.103147	0.0224832
108003	Thioalkalivibrio denitrificans	Bacteria	3346	271	0.0809922	0.0178839	339	0.101315	0.033852
109264	Aspergillus bombycis	Fungi	12265	4479	0.365185	0.125992	3780	0.308194	0.0938239
109478	Myotis brandtii	Euteleostomi	19243	7893	0.410175	0.149081	7155	0.371824	0.130032
110319	Nocardioides sp. CF8	Bacteria	3893	525	0.134857	0.0288061	938	0.240945	0.113362
110365	Gregarina niphandrodes	Eukaryota	6341	2708	0.427062	0.152874	2567	0.404826	0.111729
110662	Synechococcus sp. (strain CC9605)	Bacteria	2633	217	0.0824155	0.0216478	257	0.0976073	0.0342633
110935	Agreia bicolorata	Bacteria	3109	257	0.0826632	0.0172632	734	0.236089	0.119313
111015	Actinomyces radicidentis	Bacteria	2324	496	0.213425	0.0535731	902	0.388124	0.229391
111780	Stanieria cyanosphaera (strain ATCC 29371 / PCC 7437)	Bacteria	4751	279	0.0587245	0.0131784	572	0.120396	0.0393666
111781	Leptolyngbya sp. PCC 7376	Bacteria	4153	307	0.0739225	0.0202179	429	0.103299	0.0452078
112090	Aphanomyces astaci	Eukaryota	19020	5994	0.315142	0.0902006	5975	0.314143	0.0822275
112248	Seinonella peptonophila	Bacteria	3703	189	0.0510397	0.0158945	371	0.100189	0.0330534
112268	Anopheles minimus	Metazoa	12868	5403	0.419879	0.194042	5478	0.425707	0.181616
112498	Ramularia collo-cygni	Fungi	11501	5143	0.447179	0.184229	4372	0.380141	0.129992
112509	Hordeum vulgare subsp. vulgare	Viridiplantae	35965	13093	0.364048	0.12166	13199	0.366996	0.11225
112901	Sporomusa malonica	Bacteria	4926	169	0.0343078	0.00672448	401	0.0814048	0.0380259
112903	Propionispora vibrioides	Bacteria	4126	141	0.0341735	0.00766935	347	0.0841008	0.0391989
113226	Pseudocercospora musae	Fungi	10380	4632	0.446243	0.185705	3896	0.375337	0.131098
113268	Bathymodiolus platifrons methanotrophic gill symbiont	Bacteria	3127	122	0.039015	0.00865205	226	0.0722737	0.0223899
113540	Scleropages formosus	Euteleostomi	24200	9872	0.407934	0.146388	8949	0.369793	0.12822
113562	Actinoplanes derwentensis	Bacteria	9207	1318	0.143152	0.0424497	2719	0.295319	0.164555
113567	Actinoplanes italicus	Bacteria	10138	1484	0.14638	0.0410874	3087	0.304498	0.160135
113653	Geoglobus ahangari	Archaea	1973	25	0.0126711	0.00236794	123	0.0623416	0.0230758
114090	Pediococcus inopinatus	Bacteria	2011	135	0.0671308	0.0156114	248	0.123322	0.0520912
114615	Bradyrhizobium sp. (strain ORS 278)	Bacteria	6701	699	0.104313	0.0271448	1337	0.199522	0.10085
114686	Streptomyces phaeoluteigriseus	Bacteria	6311	1219	0.193155	0.0497219	1725	0.273332	0.130059
114742	Pythium insidiosum	Eukaryota	14555	5892	0.404809	0.1053	6601	0.453521	0.114894
114890	Rhabditophanes sp. KR3021	Metazoa	13281	3279	0.246894	0.0775374	4070	0.306453	0.108263
115433	Amycolatopsis sacchari	Bacteria	7365	860	0.116768	0.0343892	1919	0.260557	0.136401
115561	Halomonas hydrothermalis	Bacteria	3510	283	0.0806268	0.0175501	443	0.126211	0.0481058
115979	Bacillus nealsonii	Bacteria	4253	152	0.0357395	0.00828835	449	0.105573	0.0375326
115992	Vibrio phage nt-1	Viruses	405	17	0.0419753	0.0134582	30	0.0740741	0.0446016
117157	Actinopolymorpha singaporensis	Bacteria	5596	1344	0.240172	0.0524251	1706	0.304861	0.137827
117179	Tilletia walkeri	Fungi	7968	4906	0.615713	0.285743	4961	0.622615	0.268922
118062	Methanobacterium congolense	Archaea	2340	74	0.0316239	0.00776037	328	0.140171	0.0561748
118110	Buchnera aphidicola subsp. Schlechtendalia chinensis	Bacteria	499	6	0.012024	0.00191493	49	0.0981964	0.0216568
118163	Pleurocapsa sp. PCC 7327	Bacteria	4255	263	0.0618096	0.0157463	424	0.0996475	0.0346864
118168	Coleofasciculus chthonoplastes PCC 7420	Bacteria	8193	820	0.100085	0.0302809	1034	0.126205	0.0548309
118200	Dryobates pubescens	Euteleostomi	13097	4124	0.314881	0.117369	4540	0.346644	0.136831
119000	Halomonas muralis	Bacteria	3825	305	0.0797386	0.0182071	471	0.123137	0.0433963
119206	Aerococcus sanguinicola	Bacteria	1731	147	0.084922	0.0424308	235	0.13576	0.0449996
119224	Streptococcus phocae	Bacteria	1618	101	0.0624227	0.0163628	169	0.10445	0.0359972
119641	Clostridium uliginosum	Bacteria	3511	108	0.0307605	0.00587453	493	0.140416	0.0491626
120107	Sphingobium cloacae	Bacteria	3852	379	0.0983904	0.0215262	801	0.207944	0.0938801
120956	Facklamia miroungae	Bacteria	1889	120	0.0635257	0.0177105	243	0.128639	0.041496
121224	Pediculus humanus subsp. corporis	Metazoa	10754	3636	0.338107	0.128151	4871	0.452948	0.165196
121290	Hyphomicrobium sulfonivorans	Bacteria	3495	443	0.126753	0.0367196	691	0.197711	0.094864
121530	Tauraco erythrolophus	Euteleostomi	10099	2890	0.286167	0.11891	3086	0.305575	0.138992
121719	Pannonibacter phragmitetus	Bacteria	4943	374	0.0756626	0.0194139	976	0.197451	0.106426
121845	Diaphorina citri	Metazoa	18136	6174	0.340428	0.166711	6714	0.370203	0.180189
122368	Cercospora beticola	Fungi	12275	5698	0.464196	0.183568	4779	0.389328	0.131739
122586	Neisseria meningitidis serogroup B (strain MC58)	Bacteria	2001	150	0.0749625	0.0219133	214	0.106947	0.0438197
123214	Persephonella marina (strain DSM 14350 / EX-H1)	Bacteria	2048	30	0.0146484	0.00336648	265	0.129395	0.0428118
123320	Okibacterium fritillariae	Bacteria	2806	575	0.204918	0.0525348	889	0.316821	0.157117
123822	[Haemophilus] felis	Bacteria	2132	101	0.0473734	0.0242648	221	0.103659	0.0622561
123899	Bordetella trematum	Bacteria	4108	285	0.0693768	0.0162441	848	0.206426	0.101522
126156	Psychrobacillus psychrotolerans	Bacteria	3550	146	0.0411268	0.00916426	416	0.117183	0.0370257
126673	Mycolicibacterium doricum	Bacteria	3539	527	0.148912	0.035487	905	0.255722	0.121111
126793	Plasmodium vivax (strain Salvador I)	Eukaryota	5389	2906	0.539247	0.2186	3200	0.593802	0.180195
126957	Strigamia maritima	Metazoa	14959	4219	0.282038	0.0947617	4943	0.330437	0.1078
127582	Trichechus manatus latirostris	Euteleostomi	19066	8312	0.435959	0.151497	8379	0.439473	0.135294
128390	Nipponia nippon	Euteleostomi	14132	4243	0.300241	0.114714	4643	0.328545	0.131525
128403	Scytonema hofmannii PCC 7110	Bacteria	9705	634	0.0653272	0.0159813	1045	0.107676	0.0462674
128944	Aerococcus urinaehominis	Bacteria	1595	122	0.076489	0.0351555	193	0.121003	0.0452439
129817	Pseudomonas brenneri	Bacteria	3821	185	0.0484166	0.0102044	318	0.0832243	0.0339125
130081	Galdieria sulphuraria	Eukaryota	6595	1272	0.192873	0.047716	1703	0.258226	0.081089
131310	Parastrongyloides trichosuri	Metazoa	14865	4103	0.276017	0.105734	5826	0.391927	0.130008
133190	Sphingomonas sp. SRS2	Bacteria	4289	332	0.0774073	0.0175033	835	0.194684	0.0930088
133377	Smittium angustum	Fungi	6707	2205	0.328761	0.108049	2681	0.399732	0.178757
133381	Smittium megazygosporum	Fungi	6835	2178	0.318654	0.0994671	2756	0.403219	0.206082
133383	Smittium mucronatum	Fungi	7962	2245	0.281964	0.099908	2803	0.352047	0.226571
133385	Smittium simulii	Fungi	6456	1723	0.266884	0.0737266	2586	0.400558	0.188882
133412	Smittium culicis	Fungi	10832	3444	0.317947	0.1177	4342	0.400849	0.274232
133720	Nitrosomonas sp. Nm51	Bacteria	2986	186	0.0622907	0.015125	253	0.0847287	0.0307539
133724	Nitrosomonas sp. Nm33	Bacteria	3035	136	0.0448105	0.00990537	231	0.076112	0.0237965
134006	Phytomonas sp. isolate EM1	Eukaryota	6361	2432	0.38233	0.1076	2058	0.323534	0.0973589
134013	Phytomonas sp. isolate Hart1	Eukaryota	6442	2226	0.345545	0.0932315	1917	0.297578	0.0892366
134537	Paraburkholderia fungorum	Bacteria	8142	730	0.0896586	0.0198268	1566	0.192336	0.0888171
134676	Actinoplanes sp. (strain ATCC 31044 / CBS 674.73 / SE50/110)	Bacteria	8249	1259	0.152625	0.0460514	2822	0.342102	0.202569
134849	Cryptosporangium aurantiacum	Bacteria	8789	1298	0.147685	0.0437868	2913	0.331437	0.19176
134959	Actinomadura mexicana	Bacteria	8033	1431	0.17814	0.0447996	2557	0.318312	0.165206
134962	Nocardia soli	Bacteria	6294	730	0.115983	0.0318711	1691	0.268669	0.145765
135569	Helicobacter apodemus	Bacteria	2217	71	0.0320253	0.00745005	256	0.115471	0.0414056
135651	Caenorhabditis brenneri	Metazoa	29979	9801	0.326929	0.13739	10876	0.362787	0.127717
135735	Bacillus endophyticus	Bacteria	5042	223	0.0442285	0.0122252	570	0.11305	0.0351734
135739	Marinobacter lutaoensis	Bacteria	3411	270	0.0791557	0.0162391	376	0.110232	0.0345163
135947	Actinoplanes awajinensis subsp. mycoplanecinus	Bacteria	9641	1214	0.125921	0.033848	3137	0.325381	0.192056
136037	Zootermopsis nevadensis	Metazoa	14526	4303	0.296227	0.132587	4497	0.309583	0.151609
136273	Kocuria polaris	Bacteria	3020	580	0.192053	0.0416857	866	0.286755	0.134174
136370	Umbilicaria pustulata	Fungi	8267	3965	0.479618	0.180774	3381	0.408975	0.127463
136548	Nitrosospira sp. Nsp2	Bacteria	3193	313	0.0980269	0.0213126	321	0.100532	0.0345866
136857	Corynebacterium testudinoris	Bacteria	2543	283	0.111286	0.0244628	454	0.178529	0.0696413
137591	Weissella cibaria	Bacteria	2282	149	0.0652936	0.0256611	289	0.126643	0.0880104
137658	Pseudomonas indica	Bacteria	5180	377	0.0727799	0.0164172	629	0.121429	0.0469945
137722	Azospirillum sp. (strain B510)	Bacteria	6092	785	0.128858	0.0267032	1619	0.265758	0.132325
137733	Granulicatella balaenopterae	Bacteria	1916	118	0.0615866	0.0167555	295	0.153967	0.0448763
137838	Clostridium neonatale	Bacteria	3965	112	0.0282472	0.00598707	584	0.147289	0.0437937
138074	Serratia symbiotica	Bacteria	3264	168	0.0514706	0.0127531	259	0.0793505	0.035365
138119	Desulfitobacterium hafniense (strain Y51)	Bacteria	5014	258	0.0514559	0.0103046	464	0.0925409	0.0293153
139723	Anopheles culicifacies	Metazoa	14305	6014	0.420412	0.189918	6251	0.43698	0.181299
140314	Trichococcus palustris	Bacteria	2699	98	0.0363097	0.00720181	266	0.098555	0.0304925
141451	Oleiphilus messinensis	Bacteria	5456	359	0.0657991	0.0151922	513	0.0940249	0.0353415
142588	Isobaculum melis	Bacteria	2700	136	0.0503704	0.010294	335	0.124074	0.039941
142842	Selenihalanaerobacter shriftii	Bacteria	2743	110	0.0401021	0.00833719	418	0.152388	0.0468523
144026	Maricaulis salignorans	Bacteria	2949	237	0.0803662	0.0186545	575	0.194981	0.0947281
144512	Trichinella murrelli	Metazoa	14367	2642	0.183894	0.0613081	3079	0.214311	0.0859878
145388	Monoraphidium neglectum	Viridiplantae	16738	7574	0.452503	0.194326	10995	0.656889	0.394002
145458	Rathayibacter toxicus	Bacteria	1904	162	0.085084	0.0174588	442	0.232143	0.117351
145857	Micromonospora nigra	Bacteria	5321	1140	0.214245	0.0538696	1958	0.367976	0.206994
146020	Mycolicibacterium brisbanense	Bacteria	7124	800	0.112296	0.0282535	1799	0.252527	0.118803
146536	Streptomyces curacoi	Bacteria	7114	1322	0.185831	0.0478583	2154	0.302783	0.13981
146817	Dendrosporobacter quercicolus	Bacteria	3747	122	0.0325594	0.00675472	350	0.0934081	0.0394218
146866	Pseudoloma neurophilia	Fungi	3636	579	0.159241	0.067688	940	0.258526	0.116369
146923	Streptomyces parvulus	Bacteria	6713	1373	0.204529	0.0523794	2265	0.337405	0.173309
147047	Desulfovibrio mexicanus	Bacteria	3215	300	0.0933126	0.0199899	620	0.192846	0.0915684
147645	Paracoccus yeei	Bacteria	4275	383	0.0895906	0.0199107	926	0.216608	0.108316
148604	Lactobacillus ingluviei	Bacteria	1922	161	0.0837669	0.025554	261	0.135796	0.0580921
148813	Sulfuricurvum kujiense	Bacteria	2220	57	0.0256757	0.00616307	194	0.0873874	0.0320572
148814	Lactobacillus kunkeei	Bacteria	1332	112	0.0840841	0.047088	231	0.173423	0.115647
149040	Phialocephala scopiformis	Fungi	18561	6063	0.326653	0.126104	5931	0.319541	0.109265
150033	Enterococcus ratti	Bacteria	2411	112	0.0464538	0.0122968	282	0.116964	0.0400848
150121	Agreia pratensis	Bacteria	3417	389	0.113843	0.0230657	878	0.256951	0.121523
150374	Escovopsis weberi	Fungi	6869	3451	0.502402	0.178631	3513	0.511428	0.125006
151081	Pseudoalteromonas ruthenica	Bacteria	3470	176	0.0507205	0.010817	382	0.110086	0.0396428
151894	Pedobacter africanus	Bacteria	4707	138	0.029318	0.00495121	390	0.0828553	0.0277433
152268	Bacillus litoralis	Bacteria	4919	209	0.0424883	0.00926396	505	0.102663	0.0315589
152573	Alkalimonas amylolytica	Bacteria	3615	154	0.0426003	0.0101194	551	0.15242	0.0473028
153496	Kozakia baliensis	Bacteria	3115	312	0.100161	0.0222861	399	0.12809	0.0488318
153721	Sporocytophaga myxococcoides	Bacteria	5042	183	0.0362951	0.00842684	506	0.100357	0.0434897
153730	Agrococcus baldri	Bacteria	2776	457	0.164625	0.0373748	988	0.355908	0.193736
153948	Nitrosomonas sp. AL212	Bacteria	2841	163	0.0573742	0.011657	253	0.0890532	0.0352156
153971	Mycobacterium palustre	Bacteria	5239	626	0.119488	0.0276726	1427	0.27238	0.135743
154046	Hungatella hathewayi	Bacteria	6044	348	0.0575778	0.0127324	704	0.116479	0.0284002
154538	Trametes pubescens	Fungi	14147	6176	0.436559	0.184481	5330	0.376758	0.13094
154654	Mycobacterium montefiorense	Bacteria	5384	588	0.109212	0.0253757	1168	0.216939	0.10266
154981	Aliiroseovarius crassostreae	Bacteria	3465	254	0.0733045	0.0178713	358	0.103319	0.0430753
155085	Staphylococcus lutrae	Bacteria	2238	151	0.067471	0.0264266	332	0.148347	0.0566884
155865	Eubacterium pyruvativorans	Bacteria	1994	159	0.0797392	0.0197412	246	0.12337	0.0382265
155892	Caulobacter vibrioides	Bacteria	4642	371	0.0799224	0.0165779	1532	0.33003	0.162725
155974	Actinokineospora terrae	Bacteria	6615	941	0.142252	0.0391614	2075	0.313681	0.169577
155976	Actinokineospora auranticolor	Bacteria	7400	1206	0.162973	0.0471365	2337	0.315811	0.181699
156586	Flavobacteria bacterium (strain BBFL7)	Bacteria	2592	100	0.0385802	0.0131069	293	0.11304	0.0443786
156889	Magnetococcus marinus (strain ATCC BAA-1437 / JCM 17883 / MC-1)	Bacteria	3594	387	0.107679	0.0273723	471	0.131052	0.0699151
156892	Actinomyces marimammalium	Bacteria	1518	228	0.150198	0.0325467	258	0.16996	0.0547066
156976	Corynebacterium riegelii	Bacteria	2204	301	0.13657	0.0339516	430	0.1951	0.0733626
156978	Corynebacterium imitans	Bacteria	2011	308	0.153158	0.0435486	445	0.221283	0.0918256
156980	Arthrobacter woluwensis	Bacteria	3355	572	0.170492	0.0417665	870	0.259314	0.127768
156994	Reichenbachiella agariperforans	Bacteria	4019	131	0.0325952	0.00700208	420	0.104504	0.0447536
157069	Trichobilharzia regenti	Metazoa	22144	6518	0.294346	0.14965	8061	0.364026	0.223691
157072	Aphanomyces invadans	Eukaryota	15212	4876	0.320536	0.084899	4675	0.307323	0.0846566
157538	Leptomonas pyrrhocoris	Eukaryota	9272	4906	0.52912	0.218835	5281	0.569564	0.264035
157592	Sterolibacterium denitrificans	Bacteria	2776	213	0.0767291	0.0189232	512	0.184438	0.0819477
157733	Anaerobacillus macyae	Bacteria	3973	213	0.0536119	0.0127617	438	0.110244	0.0359535
157779	Kushneria marisflavi	Bacteria	3205	347	0.108268	0.0238551	365	0.113885	0.0411785
157782	Pseudomonas parafulva	Bacteria	4211	252	0.0598433	0.0126091	533	0.126573	0.0529496
157838	Bacillus shackletonii	Bacteria	4690	157	0.0334755	0.00728123	469	0.1	0.0282489
157842	Desulfofaba hansenii	Bacteria	5342	262	0.0490453	0.0110254	436	0.0816174	0.0300211
158046	Phaeomoniella chlamydospora	Fungi	6907	3390	0.490806	0.172617	3109	0.450123	0.133226
158189	Sphaerochaeta globosa (strain ATCC BAA-1886 / DSM 22777 / Buddy)	Bacteria	3007	52	0.017293	0.00433458	245	0.0814766	0.0265228
158190	Sphaerochaeta pleomorpha (strain ATCC BAA-1885 / DSM 22778 / Grapes)	Bacteria	3150	50	0.015873	0.00386089	228	0.072381	0.0229707
158441	Folsomia candida	Metazoa	28565	8949	0.313285	0.116071	9901	0.346613	0.109994
158607	Diaporthe helianthi	Fungi	13137	6033	0.459237	0.183499	5333	0.405953	0.125143
158787	Bifidobacterium scardovii	Bacteria	2477	454	0.183286	0.0424699	565	0.228099	0.082852
158847	Megamonas hypermegale	Bacteria	2073	64	0.0308731	0.00774372	210	0.101302	0.0314044
159087	Dechloromonas aromatica (strain RCB)	Bacteria	4155	259	0.0623345	0.0134614	499	0.120096	0.0507279
159291	Alkalispirochaeta americana	Bacteria	2891	324	0.112072	0.0214993	342	0.118298	0.0361304
159292	Tindallia californiensis	Bacteria	2832	151	0.0533192	0.0104098	338	0.11935	0.0364231
159449	Streptomyces scabrisporus	Bacteria	9009	1983	0.220113	0.0555767	2947	0.327117	0.170133
159450	Paraburkholderia sacchari	Bacteria	5729	452	0.0788968	0.0185515	1269	0.221505	0.10767
159749	Thalassiosira oceanica	Eukaryota	34547	18568	0.537471	0.205846	13055	0.377891	0.123502
160488	Pseudomonas putida (strain ATCC 47054 / DSM 6125 / NCIMB 11950 / KT2440)	Bacteria	5527	309	0.0559074	0.0123126	609	0.110186	0.0468183
160492	Xylella fastidiosa (strain 9a5c)	Bacteria	2772	244	0.0880231	0.0227965	273	0.0984848	0.0448973
160660	Acidihalobacter prosperus	Bacteria	3188	214	0.0671267	0.0145465	472	0.148055	0.0633898
161355	Planomonospora sphaerica	Bacteria	7159	1473	0.205755	0.0539639	2625	0.366671	0.191681
161398	Pseudoalteromonas phenolica	Bacteria	4164	170	0.0408261	0.00940668	398	0.0955812	0.0333222
161528	Erythrobacter sp. SD-21	Bacteria	2938	344	0.117086	0.0297752	440	0.149762	0.0590264
161544	Bacillus sp. SG-1	Bacteria	4305	260	0.0603949	0.0163212	436	0.101278	0.0370818
161890	Corynebacterium mastitidis	Bacteria	2132	363	0.170263	0.0452113	576	0.270169	0.121023
161895	Corynebacterium phocae	Bacteria	2229	321	0.144011	0.0383	441	0.197847	0.0730944
161896	Corynebacterium camporealensis	Bacteria	2245	400	0.178174	0.0456149	421	0.187528	0.0587337
162209	Paenibacillus naphthalenovorans	Bacteria	5049	253	0.0501089	0.0109032	411	0.0814023	0.0249093
163359	Acidiferrobacter thiooxydans	Bacteria	2872	147	0.0511838	0.010484	430	0.149721	0.0768837
163877	Virgibacillus necropolis	Bacteria	3964	196	0.049445	0.0104183	456	0.115035	0.030457
164328	Phytophthora ramorum	Eukaryota	15349	6109	0.398006	0.122546	6497	0.423285	0.132603
165597	Crocosphaera watsonii WH 8501	Bacteria	5659	297	0.0524828	0.0141717	782	0.138187	0.0451009
166423	Melipona quadrifasciata	Metazoa	14253	5003	0.351014	0.138403	5229	0.36687	0.143663
167539	Prochlorococcus marinus (strain SARG / CCMP1375 / SS120)	Bacteria	1881	89	0.0473153	0.0124102	138	0.0733652	0.0218128
167546	Prochlorococcus marinus (strain MIT 9301)	Bacteria	1906	55	0.0288562	0.00826485	163	0.0855194	0.0252298
167879	Colwellia psychrerythraea (strain 34H / ATCC BAA-681)	Bacteria	4872	162	0.0332512	0.00788845	391	0.0802545	0.0308546
168276	Rhodococcus tukisamuensis	Bacteria	4987	661	0.132545	0.0286546	1471	0.294967	0.144004
169402	Wolbachia endosymbiont of Folsomia candida	Bacteria	1399	125	0.0893495	0.0286166	207	0.147963	0.0436431
169427	Paraburkholderia terricola	Bacteria	6635	706	0.106405	0.026344	1404	0.211605	0.0971142
169683	Pseudomonas phage phiKZ	Viruses	369	18	0.0487805	0.0232973	20	0.0542005	0.0183042
169760	Paenibacillus stellifer	Bacteria	4417	271	0.0613539	0.0132188	493	0.111614	0.042494
169765	Mycobacterium lacus	Bacteria	4187	523	0.12491	0.0318828	1115	0.2663	0.141874
169963	Listeria monocytogenes serovar 1/2a (strain ATCC BAA-679 / EGD-e)	Bacteria	2844	141	0.0495781	0.0117105	332	0.116737	0.0439413
170661	Vibrio xuii	Bacteria	7323	258	0.0352315	0.0100074	490	0.0669125	0.0292427
171101	Streptococcus pneumoniae (strain ATCC BAA-255 / R6)	Bacteria	2030	80	0.0394089	0.016804	216	0.106404	0.035807
171291	Mycoplasma verecundum	Bacteria	671	40	0.0596125	0.0139884	125	0.186289	0.0945868
171693	Oceanobacillus picturae	Bacteria	3656	261	0.0713895	0.0173103	508	0.13895	0.0433696
172044	Sphingomonas yabuuchiae	Bacteria	3411	329	0.0964527	0.0202114	755	0.221343	0.107455
172901	Victivallis vadensis	Bacteria	4059	182	0.0448386	0.00879658	395	0.0973146	0.0283751
173053	Tetrasphaera duodecadis	Bacteria	3172	517	0.162989	0.0345607	1151	0.362863	0.204279
173675	Sphingopyxis witflariensis	Bacteria	4016	332	0.0826693	0.0166603	897	0.223357	0.108474
174633	Kuenenia stuttgartiensis	Bacteria	3801	120	0.0315706	0.00685671	282	0.074191	0.0331704
174720	Strongyloides papillosus	Metazoa	18206	3876	0.212897	0.0656175	6106	0.335384	0.111539
175836	Buceros rhinoceros silvestris	Euteleostomi	10603	3210	0.302745	0.122225	3423	0.322833	0.14502
176057	Nestor notabilis	Euteleostomi	9137	2803	0.306775	0.118367	3035	0.332166	0.139068
176090	Streptococcus sinensis	Bacteria	1992	123	0.061747	0.0175082	251	0.126004	0.0457994
176275	Beauveria bassiana	Fungi	10656	4509	0.423142	0.162387	4263	0.400056	0.125507
176279	Staphylococcus epidermidis (strain ATCC 35984 / RP62A)	Bacteria	2492	176	0.070626	0.0386726	399	0.160112	0.0733656
176299	Agrobacterium fabrum (strain C58 / ATCC 33970)	Bacteria	5344	340	0.0636228	0.0165973	629	0.117702	0.0523757
176652	Invertebrate iridescent virus 6	Viruses	464	21	0.0452586	0.0209128	75	0.161638	0.115247
177413	Ancylobacter rudongensis	Bacteria	4123	359	0.0870725	0.0216051	1118	0.271162	0.144578
177416	Francisella tularensis subsp. tularensis (strain SCHU S4 / Schu 4)	Bacteria	1528	42	0.0274869	0.00501395	179	0.117147	0.0349711
177437	Desulfobacterium autotrophicum (strain ATCC 43914 / DSM 3382 / HRM2)	Bacteria	4846	218	0.0449856	0.0094073	318	0.0656211	0.0180158
177439	Desulfotalea psychrophila (strain LSv54 / DSM 12343)	Bacteria	3233	112	0.0346427	0.00751328	255	0.0788741	0.0420248
178035	Dufourea novaeangliae	Metazoa	11355	4276	0.376574	0.159684	4117	0.362572	0.147734
178306	Pyrobaculum aerophilum (strain ATCC 51768 / IM2 / DSM 7523 / JCM 9630 / NBRC 100827)	Archaea	2590	46	0.0177606	0.00408733	217	0.0837838	0.0312604
178356	Flavobacterium xinjiangense	Bacteria	3433	91	0.0265074	0.00562046	333	0.0969997	0.0493465
178900	Acetobacter cerevisiae	Bacteria	2662	301	0.113073	0.0263703	409	0.153644	0.0638319
179408	Oscillatoria nigro-viridis PCC 7112	Bacteria	6276	592	0.0943276	0.027977	805	0.128266	0.0473264
179993	Fusarium langsethiae	Fungi	11939	5162	0.432365	0.166921	4371	0.366111	0.118645
180088	Rhizopogon vesiculosus	Fungi	14140	4677	0.330764	0.15002	3754	0.265488	0.109136
180163	Cetobacterium ceti	Bacteria	2511	28	0.0111509	0.00237802	276	0.109916	0.0295377
180197	Giesbergeria anulus	Bacteria	3181	288	0.0905376	0.0205699	648	0.20371	0.0892598
180281	Cyanobium sp. PCC 7001	Bacteria	2762	348	0.125996	0.0311157	563	0.203838	0.0805235
180498	Jatropha curcas	Viridiplantae	27058	7951	0.29385	0.088637	8687	0.321051	0.105803
180978	Candidatus Phytoplasma aurantifolia	Bacteria	390	13	0.0333333	0.00700683	74	0.189744	0.0539954
181606	Trichinella sp. T9	Metazoa	12563	2394	0.19056	0.0617855	2826	0.224946	0.0876086
182217	Helicobacter cetorum (strain ATCC BAA-429 / MIT 00-7128)	Bacteria	1722	123	0.0714286	0.021309	275	0.159698	0.069962
183763	Streptomonospora alba	Bacteria	4307	863	0.200371	0.0530852	1364	0.316694	0.168319
184748	Paracoccus seriniphilus	Bacteria	3981	293	0.0735996	0.0161976	530	0.133132	0.0579829
184922	Giardia intestinalis (strain ATCC 50803 / WB clone C6)	Eukaryota	7154	1687	0.235812	0.0607027	1861	0.260134	0.115861
185008	Butyrivibrio hungatei	Bacteria	3003	193	0.0642691	0.0150325	441	0.146853	0.0453282
185243	Propionicimonas paludicola	Bacteria	2964	311	0.104926	0.0207252	888	0.299595	0.165595
185431	Trypanosoma brucei brucei (strain 927/4 GUTat10.1)	Eukaryota	8561	3122	0.364677	0.101834	3004	0.350894	0.104281
185642	Mycobacterium parmense	Bacteria	5166	604	0.116918	0.0274793	1362	0.263647	0.130267
185761	Corynebacterium spheniscorum	Bacteria	2153	393	0.182536	0.0475715	444	0.206224	0.0653618
186479	Kouleothrix aurantiaca	Bacteria	7836	497	0.0634252	0.0167833	1208	0.15416	0.0831049
186490	Candidatus Baumannia cicadellinicola	Bacteria	550	13	0.0236364	0.0034366	40	0.0727273	0.018445
186497	Pyrococcus furiosus (strain ATCC 43587 / DSM 3638 / JCM 8422 / Vc1)	Archaea	2045	20	0.00977995	0.00160161	157	0.0767726	0.0223134
187101	Sneathia amnii	Bacteria	1182	27	0.0228426	0.00594365	198	0.167513	0.0613548
187272	Alkalilimnicola ehrlichii (strain ATCC BAA-1101 / DSM 17681 / MLHE-1)	Bacteria	2862	355	0.124039	0.0249647	387	0.13522	0.043863
187303	Methylocystis sp. (strain SC2)	Bacteria	4040	408	0.10099	0.0244898	859	0.212624	0.106729
187330	Pseudoalteromonas porphyrae	Bacteria	4013	152	0.0378769	0.0083505	377	0.0939447	0.034344
187382	Chlamydotis macqueenii	Euteleostomi	8277	2502	0.302283	0.119165	2745	0.331642	0.141988
187420	Methanothermobacter thermautotrophicus (strain ATCC 29096 / DSM 1053 / JCM 10044 / NBRC 100330 / Delta H)	Archaea	1868	65	0.0347966	0.00691695	153	0.0819058	0.0264953
187490	Acidithiobacillus sp. SH	Bacteria	2792	180	0.0644699	0.0151172	320	0.114613	0.0451386
187491	Corynebacterium glaucum	Bacteria	2366	445	0.188081	0.0483904	558	0.235841	0.0921069
187868	Acidovorax valerianellae	Bacteria	4680	601	0.128419	0.0290977	1238	0.26453	0.125384
188344	Leptosomus discolor	Euteleostomi	9574	2822	0.294757	0.120249	3071	0.320765	0.139503
188379	Egretta garzetta	Euteleostomi	13489	3833	0.284157	0.114845	4099	0.303877	0.133052
188906	Jannaschia helgolandensis	Bacteria	3471	280	0.0806684	0.0201256	484	0.139441	0.0702398
188932	Pedobacter cryoconitis	Bacteria	4911	141	0.0287111	0.00520204	416	0.0847078	0.0263218
188937	Methanosarcina acetivorans (strain ATCC 35395 / DSM 2834 / JCM 12185 / C2A)	Archaea	4468	275	0.0615488	0.0131737	580	0.129812	0.0544227
189381	Bacillus marisflavi	Bacteria	4143	208	0.0502052	0.0118572	360	0.0868936	0.0281536
189518	Leptospira interrogans serogroup Icterohaemorrhagiae serovar Lai (strain 56601)	Bacteria	3676	141	0.0383569	0.00922184	370	0.100653	0.0341799
189622	Babesia ovata	Eukaryota	5006	1821	0.363763	0.0861546	1619	0.323412	0.0715455
189873	Bradyrhizobium sp. LMTR 3	Bacteria	6979	583	0.0835363	0.0210939	1099	0.157472	0.0698384
189918	Mycobacterium sp. (strain KMS)	Bacteria	5893	836	0.141863	0.0367812	1534	0.260309	0.119752
190146	Actinotignum urinale	Bacteria	1431	248	0.173305	0.0463945	234	0.163522	0.0508051
190192	Methanopyrus kandleri (strain AV19 / DSM 6324 / JCM 9639 / NBRC 100938)	Archaea	1687	101	0.0598696	0.0121966	198	0.117368	0.0352205
190304	Fusobacterium nucleatum subsp. nucleatum (strain ATCC 25586 / CIP 101130 / JCM 8532 / LMG 13131)	Bacteria	2046	46	0.0224829	0.0042272	298	0.14565	0.0541128
190485	Xanthomonas campestris pv. campestris (strain ATCC 33913 / DSM 3586 / NCPPB 528 / LMG 568 / P 25)	Bacteria	4126	469	0.113669	0.0256357	995	0.241154	0.102771
190650	Caulobacter vibrioides (strain ATCC 19089 / CB15)	Bacteria	3720	389	0.10457	0.0253235	1026	0.275806	0.138945
190893	Vibrio coralliilyticus	Bacteria	4713	208	0.0441332	0.0109625	447	0.094844	0.041469
190976	Methanobrevibacter woesei	Archaea	1581	46	0.0290955	0.00815932	222	0.140417	0.0423335
191292	Rhodococcus aetherivorans	Bacteria	5509	671	0.121801	0.0253941	1602	0.290797	0.146998
191564	Nonlabens xylanidelens	Bacteria	2975	102	0.0342857	0.00793519	347	0.116639	0.041966
191610	Corynebacterium atypicum	Bacteria	1533	276	0.180039	0.0467163	401	0.261579	0.128543
192149	Muricauda sp.	Bacteria	3662	126	0.0344074	0.00670147	322	0.0879301	0.0252269
192222	Campylobacter jejuni subsp. jejuni serotype O:2 (strain ATCC 700819 / NCTC 11168)	Bacteria	1623	52	0.0320394	0.00750921	208	0.128158	0.0413657
192259	Genlisea aurea	Viridiplantae	17675	3601	0.203734	0.0605445	4561	0.258048	0.0771652
192421	Planococcus maritimus	Bacteria	3106	182	0.0585963	0.0139189	321	0.103348	0.0340572
192843	Rhodoferax ferrireducens	Bacteria	4046	253	0.0625309	0.0129626	584	0.14434	0.0606709
192903	Pseudozobellia thermophila	Bacteria	4169	166	0.0398177	0.00826579	342	0.0820341	0.0257371
192904	Kriegella aquimaris	Bacteria	4956	138	0.027845	0.00549507	369	0.0744552	0.0216962
192952	Methanosarcina mazei (strain ATCC BAA-159 / DSM 3647 / Goe1 / Go1 / JCM 11833 / OCM 88)	Archaea	3303	212	0.0641841	0.0138312	396	0.119891	0.0426319
194197	Neisseria dentiae	Bacteria	2500	187	0.0748	0.0212557	336	0.1344	0.0555655
194439	Chlorobaculum tepidum (strain ATCC 49652 / DSM 12025 / NBRC 103806 / TLS)	Bacteria	2250	112	0.0497778	0.00983908	162	0.072	0.0207517
195064	Ectothiorhodospira mobilis	Bacteria	2413	308	0.127642	0.0291463	346	0.14339	0.0498434
195088	Halobacillus karajensis	Bacteria	3959	301	0.0760293	0.0183781	473	0.119475	0.0378272
195102	Clostridium perfringens (strain 13 / Type A)	Bacteria	2721	93	0.0341786	0.00864512	419	0.153988	0.0462506
195105	Haematobacter massiliensis	Bacteria	3806	283	0.0743563	0.0163814	674	0.177089	0.0842713
195253	Synechococcus sp. (strain ATCC 27167 / PCC 6312)	Bacteria	3541	227	0.0641062	0.0151583	354	0.0999718	0.0303309
195913	Loktanella salsilacus	Bacteria	3957	255	0.0644428	0.0144753	679	0.171595	0.0878319
196109	Microdochium bolleyi	Fungi	13164	5707	0.433531	0.159256	5264	0.399878	0.116112
196162	Nocardioides sp. (strain ATCC BAA-499 / JS614)	Bacteria	4888	691	0.141367	0.0302571	1354	0.277005	0.131558
196164	Corynebacterium efficiens (strain DSM 44549 / YS-314 / AJ 12310 / JCM 11189 / NBRC 100395)	Bacteria	2945	524	0.177929	0.0421241	529	0.179626	0.0594951
196587	Albidovulum inexpectatum	Bacteria	2911	221	0.0759189	0.018353	460	0.158021	0.0721477
196600	Vibrio vulnificus (strain YJ016)	Bacteria	4990	207	0.041483	0.0101512	430	0.0861723	0.0342537
196627	Corynebacterium glutamicum (strain ATCC 13032 / DSM 20300 / JCM 1318 / LMG 3730 / NCIMB 10025)	Bacteria	3093	334	0.107986	0.0271884	500	0.161655	0.0556989
197221	Thermosynechococcus elongatus (strain BP-1)	Bacteria	2451	127	0.0518156	0.011905	292	0.119135	0.0325821
197461	Nesiotobacter exalbescens	Bacteria	3634	275	0.0756742	0.021005	416	0.114474	0.0504011
197479	Terasakiispira papahanaumokuakeensis	Bacteria	3403	310	0.0910961	0.0222815	414	0.121657	0.0440338
198092	Roseomonas rosea	Bacteria	5011	581	0.115945	0.0268104	1627	0.324686	0.181739
198107	Azoarcus sp. CIB	Bacteria	4693	338	0.0720222	0.0152813	879	0.1873	0.0827104
198110	Pseudomonas phage 201phi2-1	Viruses	461	26	0.0563991	0.0239516	18	0.0390456	0.0208617
198312	Porphyrobacter sanguineus	Bacteria	2806	278	0.0990734	0.0230923	718	0.25588	0.119048
198422	Candidatus Phytoplasma phoenicium	Bacteria	327	9	0.0275229	0.00377637	48	0.146789	0.0364241
198628	Dickeya dadantii (strain 3937)	Bacteria	4532	250	0.0551633	0.0125973	448	0.0988526	0.0408542
198703	Persephonella hydrogeniphila	Bacteria	2067	27	0.0130624	0.00312941	284	0.137397	0.0400126
199441	Bacillus krulwichiae	Bacteria	4515	206	0.0456257	0.0104335	495	0.109635	0.0343022
199591	Brevibacterium luteolum	Bacteria	2715	579	0.21326	0.0560171	828	0.304972	0.142848
199890	Anopheles epiroticus	Metazoa	11903	5226	0.439049	0.198086	5455	0.458288	0.182314
200120	Nitrosospira sp. Nl5	Bacteria	2892	233	0.0805671	0.0179827	253	0.0874827	0.0292115
200124	Nitrosomonas sp. Nm84	Bacteria	3167	177	0.0558889	0.0107074	301	0.0950426	0.0452604
200126	Nitrosomonas sp. Nm58	Bacteria	3100	137	0.0441935	0.00903926	238	0.0767742	0.0243635
200253	Deinococcus aerius	Bacteria	4445	532	0.119685	0.0280757	753	0.169404	0.0873653
200324	Puccinia coronata var. avenae f. sp. avenae	Fungi	25533	13402	0.524889	0.230864	10701	0.419105	0.178574
200378	Lechevalieria fradiae	Bacteria	8015	951	0.118653	0.0314084	1831	0.228447	0.109479
200989	Alkalicoccus saliphilus	Bacteria	3323	275	0.0827565	0.0233273	455	0.136924	0.0464446
200991	Planococcus rifietoensis	Bacteria	3386	208	0.0614294	0.0147118	344	0.101595	0.033003
201502	Glossina fuscipes fuscipes	Metazoa	20020	5521	0.275774	0.130744	7732	0.386214	0.175249
201973	Planifilum fulgidum	Bacteria	3217	198	0.061548	0.0160419	266	0.0826857	0.0245526
202750	Kurthia sibirica	Bacteria	3241	127	0.0391854	0.0101441	397	0.122493	0.042996
202956	Acinetobacter towneri	Bacteria	2621	151	0.0576116	0.0144852	278	0.106066	0.0375358
203119	Clostridium thermocellum (strain ATCC 27405 / DSM 1237 / NBRC 103400 / NCIMB 10682 / NRRL B-4536 / VPI 7372)	Bacteria	3105	140	0.0450886	0.0103145	361	0.116264	0.0313383
203120	Leuconostoc mesenteroides subsp. mesenteroides (strain ATCC 8293 / NCDO 523)	Bacteria	2002	104	0.0519481	0.0142673	224	0.111888	0.0463047
203122	Saccharophagus degradans (strain 2-40 / ATCC 43961 / DSM 17024)	Bacteria	3999	296	0.0740185	0.0162383	506	0.126532	0.0569657
203123	Oenococcus oeni (strain ATCC BAA-331 / PSU-1)	Bacteria	1682	87	0.0517241	0.0119179	198	0.117717	0.044316
203124	Trichodesmium erythraeum (strain IMS101)	Bacteria	4342	284	0.0654076	0.0231906	527	0.121373	0.0566581
203267	Tropheryma whipplei (strain Twist)	Bacteria	805	63	0.0782609	0.0182749	78	0.0968944	0.0449229
203274	Candidatus Phytoplasma oryzae	Bacteria	410	8	0.0195122	0.00394879	135	0.329268	0.0958018
203275	Tannerella forsythia (strain ATCC 43037 / JCM 10827 / FDC 338)	Bacteria	2978	127	0.0426461	0.00870975	207	0.0695097	0.0198925
203907	Blochmannia floridanus	Bacteria	583	9	0.0154374	0.00300414	52	0.0891938	0.0215314
204536	Sulfurihydrogenibium azorense (strain Az-Fu1 / DSM 15241 / OCM 825)	Bacteria	1708	21	0.0122951	0.0023513	205	0.120023	0.0339178
204669	Koribacter versatilis (strain Ellin345)	Bacteria	4771	452	0.094739	0.0214378	651	0.136449	0.0548452
204773	Herminiimonas arsenicoxydans	Bacteria	3272	227	0.0693765	0.0160007	405	0.123778	0.052422
205920	Ehrlichia chaffeensis (strain ATCC CRL-10679 / Arkansas)	Bacteria	1100	54	0.0490909	0.0247356	129	0.117273	0.0490975
205941	Salinibacterium amurskyense	Bacteria	2620	262	0.1	0.0247718	696	0.265649	0.135965
206506	Kerstersia gyiorum	Bacteria	3267	214	0.0655035	0.0142414	574	0.175696	0.0734509
206665	Desulfonauticus submarinus	Bacteria	2044	33	0.0161448	0.00324903	208	0.101761	0.027414
206672	Bifidobacterium longum (strain NCC 2705)	Bacteria	1725	351	0.203478	0.0451833	404	0.234203	0.0831117
207340	Roseomonas mucosa	Bacteria	4169	492	0.118014	0.0244034	1141	0.273687	0.139306
207559	Desulfovibrio alaskensis (strain G20)	Bacteria	3220	263	0.081677	0.0174076	429	0.13323	0.0536862
207745	Variovorax sp. WDL1	Bacteria	7754	747	0.0963374	0.0231519	1495	0.192804	0.099765
207949	Bermanella marisrubri	Bacteria	3303	207	0.0626703	0.0154586	352	0.10657	0.0421159
207954	Neptuniibacter caesariensis	Bacteria	3687	172	0.0466504	0.0116088	358	0.0970979	0.042792
208435	Streptococcus agalactiae serotype V (strain ATCC BAA-611 / 2603 V/R)	Bacteria	2105	105	0.0498812	0.0151367	231	0.109739	0.03648
208445	Amycolatopsis tolypomycina	Bacteria	9239	1158	0.125338	0.0340364	2892	0.313021	0.178835
208452	Plasmodium coatneyi	Eukaryota	5514	2960	0.536815	0.180602	3274	0.593761	0.16845
208480	Actinomyces nasicola	Bacteria	2401	303	0.126197	0.0308167	571	0.237818	0.117073
208964	Pseudomonas aeruginosa (strain ATCC 15692 / DSM 22644 / CIP 104116 / JCM 14847 / LMG 12228 / 1C / PRS 101 / PAO1)	Bacteria	5563	348	0.0625562	0.0135254	741	0.133202	0.051187
209053	Capnocytophaga sp. ChDC OS43	Bacteria	2968	100	0.0336927	0.00818448	316	0.106469	0.0411733
209880	Allisonella histaminiformans	Bacteria	1536	89	0.0579427	0.0124928	140	0.0911458	0.0240577
209882	Fusobacterium nucleatum subsp. vincentii ATCC 49256	Bacteria	2239	49	0.0218848	0.00516934	268	0.119696	0.0542397
210007	Streptococcus mutans serotype c (strain ATCC 700610 / UA159)	Bacteria	1953	93	0.047619	0.0124239	239	0.122376	0.041062
210143	Corchorus capsularis	Viridiplantae	29085	8067	0.277359	0.0934082	8449	0.290493	0.105855
211096	Hanseniaspora opuntiae	Fungi	4166	1269	0.304609	0.0770104	1798	0.431589	0.131207
211114	Allokutzneria albata	Bacteria	7717	819	0.106129	0.0259679	1809	0.234418	0.112099
211586	Shewanella oneidensis (strain MR-1)	Bacteria	4068	178	0.0437561	0.00941277	377	0.0926745	0.0365933
212035	Acanthamoeba polyphaga mimivirus	Viruses	909	135	0.148515	0.0601436	255	0.280528	0.0868786
212042	Anaplasma phagocytophilum (strain HZ)	Bacteria	1330	70	0.0526316	0.0276256	128	0.0962406	0.0493086
212717	Clostridium tetani (strain Massachusetts / E88)	Bacteria	2415	50	0.0207039	0.00364366	364	0.150725	0.040399
212767	Mycobacterium sp. JS623	Bacteria	6935	866	0.124874	0.0320283	1554	0.224081	0.102891
212818	Exophiala mesophila	Fungi	9181	4624	0.503649	0.190616	3938	0.428929	0.136357
213554	Halomonas campaniensis	Bacteria	3550	258	0.0726761	0.0169525	390	0.109859	0.0480323
213810	Ruminococcus champanellensis (strain DSM 18848 / JCM 17042 / KCTC 15320 / 18P13)	Bacteria	2114	141	0.0666982	0.0142101	251	0.118732	0.034856
214095	Enterococcus canis	Bacteria	2671	149	0.0557844	0.0140248	289	0.108199	0.0361603
214684	Cryptococcus neoformans var. neoformans serotype D (strain JEC21 / ATCC MYA-565)	Fungi	6604	3500	0.529982	0.219907	3385	0.512568	0.174786
214687	Musa acuminata subsp. malaccensis	Viridiplantae	36474	9420	0.258266	0.0806749	11102	0.304381	0.100005
214888	Entomoplasma luminosum	Bacteria	866	38	0.0438799	0.00743656	148	0.170901	0.0473342
215200	Peptostreptococcus russellii	Bacteria	1869	81	0.0433387	0.0111027	292	0.156233	0.0467966
215243	Exophiala oligosperma	Fungi	11880	5417	0.455976	0.166874	4627	0.389478	0.119252
215358	Larimichthys crocea	Euteleostomi	12677	5981	0.471799	0.184358	6044	0.476769	0.16237
215578	Entomoplasma somnilux	Bacteria	725	18	0.0248276	0.00405891	138	0.190345	0.0478898
215580	Schlegelella thermodepolymerans	Bacteria	3542	339	0.0957086	0.0192201	786	0.221909	0.0890983
215803	Enhygromyxa salina	Bacteria	8157	2173	0.266397	0.0562005	2287	0.280373	0.0829933
216142	Pseudomonas rhizosphaerae	Bacteria	3893	231	0.0593373	0.0118692	459	0.117904	0.0477982
216432	Croceibacter atlanticus (strain ATCC BAA-628 / HTCC2559 / KCTC 12090)	Bacteria	2702	137	0.0507032	0.0155369	303	0.112139	0.0387784
216591	Burkholderia cenocepacia (strain ATCC BAA-245 / DSM 16553 / LMG 16656 / NCTC 13227 / J2315 / CF5610)	Bacteria	6993	522	0.0746461	0.0173797	1789	0.255827	0.136096
216594	Mycobacterium marinum (strain ATCC BAA-535 / M)	Bacteria	5418	822	0.151717	0.0486454	1572	0.290144	0.174426
216778	Stenotrophomonas rhizophila	Bacteria	3922	358	0.09128	0.017842	892	0.227435	0.102073
216874	Mesoplasma corruscae	Bacteria	701	21	0.0299572	0.00502832	137	0.195435	0.0595518
216903	Chryseobacterium molle	Bacteria	3334	121	0.0362927	0.0072006	374	0.112178	0.0387866
216934	Spiroplasma corruscae	Bacteria	1039	44	0.0423484	0.00831765	279	0.268527	0.0852103
216938	Spiroplasma helicoides	Bacteria	1144	58	0.0506993	0.0122185	267	0.233392	0.0765582
216942	Spiroplasma litorale	Bacteria	1061	46	0.0433553	0.0090611	273	0.257304	0.0828495
217090	Paenibacillus pasadenensis	Bacteria	4980	660	0.13253	0.0301665	1115	0.223896	0.0949809
218139	Aeriscardovia aeriphila	Bacteria	1287	352	0.273504	0.068636	330	0.25641	0.081364
218140	Bifidobacterium psychraerophilum	Bacteria	2122	384	0.180961	0.0396055	392	0.184731	0.0912212
218284	Bacillus vietnamensis	Bacteria	4104	205	0.0499513	0.0119096	403	0.0981969	0.034654
218491	Pectobacterium atrosepticum (strain SCRI 1043 / ATCC BAA-672)	Bacteria	4459	249	0.0558421	0.0117434	429	0.0962099	0.0405826
218495	Streptococcus uberis (strain ATCC BAA-854 / 0140J)	Bacteria	1760	77	0.04375	0.0108687	176	0.1	0.0335734
218672	Sulfitobacter delicatus	Bacteria	3892	330	0.0847893	0.0225233	559	0.143628	0.066914
218821	Amycolatopsis pretoriensis	Bacteria	9805	1182	0.120551	0.0348095	2745	0.279959	0.148087
219305	Micromonospora sp. ATCC 39149	Bacteria	5614	1281	0.22818	0.0591411	2077	0.369968	0.188885
220664	Pseudomonas fluorescens (strain ATCC BAA-477 / NRRL B-23932 / Pf-5)	Bacteria	6108	333	0.0545187	0.0108058	709	0.116077	0.0458467
220668	Lactobacillus plantarum (strain ATCC BAA-793 / NCIMB 8826 / WCFS1)	Bacteria	3087	186	0.0602527	0.0218309	401	0.1299	0.0666219
220754	Jeotgalibacillus campisalis	Bacteria	3729	230	0.0616787	0.0170871	385	0.103245	0.0367094
220927	Mycobacterium saskatchewanense	Bacteria	5294	627	0.118436	0.030962	1354	0.255761	0.127988
221103	Moniliophthora roreri	Fungi	19787	6741	0.340678	0.143297	6060	0.306262	0.116805
221109	Oceanobacillus iheyensis (strain DSM 14371 / CIP 107618 / JCM 11309 / KCTC 3954 / HTE831)	Bacteria	3490	207	0.0593123	0.0138473	490	0.140401	0.0421265
221126	Algibacter lectus	Bacteria	4609	117	0.0253851	0.00504986	388	0.0841831	0.0356351
221359	Synechococcus sp. RS9916	Bacteria	2955	318	0.107614	0.0275234	370	0.125212	0.0843091
221360	Synechococcus sp. RS9917	Bacteria	2748	236	0.0858806	0.0218114	397	0.144469	0.0962377
221988	Mannheimia succiniciproducens (strain MBEL55E)	Bacteria	2367	78	0.0329531	0.00815095	171	0.0722433	0.0303267
222136	Helicobacter sp. MIT 01-6242	Bacteria	1458	70	0.048011	0.00985936	170	0.116598	0.0716963
222891	Neorickettsia sennetsu (strain ATCC VR-367 / Miyayama)	Bacteria	932	40	0.0429185	0.014912	70	0.0751073	0.0280893
223184	Kocuria marina	Bacteria	2320	496	0.213793	0.0497344	547	0.235776	0.10214
223283	Pseudomonas syringae pv. tomato (strain ATCC BAA-871 / DC3000)	Bacteria	5431	382	0.070337	0.0161099	582	0.107163	0.0447314
223786	Hydrogenimonas thermophila	Bacteria	2512	63	0.0250796	0.00619181	280	0.111465	0.0373126
223900	Chromohalobacter japonicus	Bacteria	3457	329	0.0951692	0.0217037	378	0.109343	0.0396743
223926	Vibrio parahaemolyticus serotype O3:K6 (strain RIMD 2210633)	Bacteria	4821	197	0.0408629	0.0104022	414	0.0858743	0.0338321
224013	Nostoc piscinale CENA21	Bacteria	4989	319	0.0639407	0.0169359	538	0.107837	0.0346425
224129	Agrilus planipennis	Metazoa	11584	3730	0.321996	0.1206	4551	0.392869	0.151644
224308	Bacillus subtilis (strain 168)	Bacteria	4260	239	0.0561033	0.0128928	432	0.101408	0.0367778
224324	Aquifex aeolicus (strain VF5)	Bacteria	1553	14	0.00901481	0.00116568	214	0.137798	0.0360378
224325	Archaeoglobus fulgidus (strain ATCC 49558 / VC-16 / DSM 4304 / JCM 9628 / NBRC 100126)	Archaea	2399	23	0.00958733	0.00169271	165	0.0687787	0.0223786
224326	Borrelia burgdorferi (strain ATCC 35210 / B31 / CIP 102532 / DSM 4680)	Bacteria	1290	63	0.0488372	0.0111202	255	0.197674	0.0627124
224719	Methanobrevibacter sp. AbM4	Archaea	1663	94	0.0565244	0.0157743	284	0.170776	0.075063
224911	Bradyrhizobium diazoefficiens (strain JCM 10833 / IAM 13628 / NBRC 14792 / USDA 110)	Bacteria	8253	867	0.105053	0.0249328	1440	0.174482	0.0839732
224915	Buchnera aphidicola subsp. Baizongia pistaciae (strain Bp)	Bacteria	507	9	0.0177515	0.00260193	62	0.122288	0.0280637
224999	Tepidanaerobacter syntrophicus	Bacteria	2299	45	0.0195737	0.00314963	172	0.0748151	0.0214147
225004	Treponema berlinense	Bacteria	2163	107	0.0494683	0.0122609	287	0.132686	0.0551648
225164	Lottia gigantea	Metazoa	23573	5509	0.2337	0.0959272	7433	0.315318	0.127584
225324	Enhydrobacter aerosaccus	Bacteria	2371	201	0.0847744	0.0190811	273	0.115141	0.0401045
225345	Clostridium chromiireducens	Bacteria	4771	150	0.0314399	0.0062233	580	0.121568	0.0422918
225359	Erysiphe pulchra	Fungi	6853	2812	0.410331	0.113963	2688	0.392237	0.132644
225400	Myotis davidii	Euteleostomi	15446	6622	0.428719	0.156158	5833	0.377638	0.124873
225843	Formosa algae	Bacteria	3482	91	0.0261344	0.00508039	303	0.087019	0.0275416
225999	Mesoplasma syrphidae	Bacteria	740	19	0.0256757	0.0034724	115	0.155405	0.0413353
226185	Enterococcus faecalis (strain ATCC 700802 / V583)	Bacteria	3240	232	0.0716049	0.0229643	437	0.134877	0.0509668
226186	Bacteroides thetaiotaomicron (strain ATCC 29148 / DSM 2079 / NCTC 10582 / E50 / VPI-5482)	Bacteria	4782	183	0.0382685	0.00645238	428	0.0895023	0.0179203
226230	Saccharomyces kudriavzevii (strain ATCC MYA-4449 / AS 2.2408 / CBS 8840 / NBRC 1802 / NCYC 2889)	Fungi	3745	1246	0.33271	0.110232	1440	0.384513	0.13824
226506	Algoriphagus ornithinivorans	Bacteria	3549	109	0.0307129	0.00568379	284	0.0800225	0.0212573
226900	Bacillus cereus (strain ATCC 14579 / DSM 31 / JCM 2152 / NBRC 15305 / NCIMB 9373 / NRRL B-3711)	Bacteria	5240	213	0.0406489	0.0129652	585	0.111641	0.0469584
226910	Pseudomonas batumici	Bacteria	5729	316	0.055158	0.0108617	600	0.10473	0.0412059
227084	Ulvibacter litoralis	Bacteria	3476	116	0.0333717	0.00797256	363	0.10443	0.0408413
227321	Emericella nidulans (strain FGSC A4 / ATCC 38163 / CBS 112.46 / NRRL 194 / M139)	Fungi	10556	4226	0.400341	0.147188	3691	0.349659	0.111557
227377	Coxiella burnetii (strain RSA 493 / Nine Mile phase I)	Bacteria	1812	88	0.0485651	0.0100534	169	0.0932671	0.0262231
227470	Aeromonas virus Aeh1	Viruses	352	12	0.0340909	0.00889189	19	0.0539773	0.028716
227882	Streptomyces avermitilis (strain ATCC 31267 / DSM 46492 / JCM 5070 / NBRC 14893 / NCIMB 12804 / NRRL 8165 / MA-4680)	Bacteria	7672	1761	0.229536	0.058604	2460	0.320647	0.155125
228400	Histophilus somni (strain 2336)	Bacteria	1971	97	0.0492136	0.0139355	193	0.0979198	0.0808376
228410	Nitrosomonas europaea (strain ATCC 19718 / CIP 103999 / KCTC 2705 / NBRC 14298)	Bacteria	2375	135	0.0568421	0.0108198	173	0.0728421	0.0268824
228908	Nanoarchaeum equitans (strain Kin4-M)	Archaea	536	11	0.0205224	0.0032287	60	0.11194	0.037074
228956	Maribacter sedimenticola	Bacteria	3666	110	0.0300055	0.00626146	352	0.0960175	0.0324125
228959	Maribacter ulvicola	Bacteria	3900	119	0.0305128	0.00696282	345	0.0884615	0.026904
229007	Halomonas ventosae	Bacteria	3396	305	0.0898115	0.0202636	462	0.136042	0.0528914
229204	Flavobacterium frigoris	Bacteria	3557	82	0.0230531	0.00479788	337	0.0947428	0.0352863
229533	Gibberella zeae (strain PH-1 / ATCC MYA-4620 / FGSC 9075 / NRRL 31084)	Fungi	14160	5513	0.389336	0.157326	4702	0.332062	0.114354
229535	Penicillium nordicum	Fungi	12938	4487	0.346808	0.152879	3969	0.306771	0.10867
229920	Leptolinea tardivitalis	Bacteria	2936	158	0.0538147	0.0107249	300	0.10218	0.0334437
229921	Levilinea saccharolytica	Bacteria	3080	209	0.0678571	0.0123831	479	0.155519	0.0534023
230361	Methanobrevibacter millerae	Archaea	2260	92	0.040708	0.00972104	377	0.166814	0.0674305
232323	Hypsibius dujardini	Metazoa	14162	4995	0.352704	0.129186	4790	0.338229	0.114977
232721	Acidovorax sp. (strain JS42)	Bacteria	4045	454	0.112237	0.0239186	891	0.220272	0.100789
233100	Ectothiorhodosinus mongolicus	Bacteria	1835	94	0.0512262	0.0122534	180	0.0980926	0.0505295
233412	Haemophilus ducreyi (strain 35000HP / ATCC 700724)	Bacteria	1694	67	0.0395514	0.0124989	128	0.0755608	0.0295814
234267	Solibacter usitatus (strain Ellin6076)	Bacteria	7761	615	0.0792424	0.0138261	1371	0.176652	0.0721496
234621	Rhodococcus erythropolis (strain PR4 / NBRC 100887)	Bacteria	6424	664	0.103362	0.0217045	1305	0.203144	0.0945791
235205	Bathymodiolus azoricus thioautotrophic gill symbiont	Bacteria	1785	115	0.0644258	0.0306501	129	0.0722689	0.0355317
235279	Helicobacter hepaticus (strain ATCC 51449 / 3B1)	Bacteria	1872	62	0.0331197	0.00843156	155	0.0827991	0.0241589
235909	Geobacillus kaustophilus (strain HTA426)	Bacteria	3516	171	0.0486348	0.0106644	332	0.0944255	0.0311789
235985	Streptacidiphilus jiangxiensis	Bacteria	8703	1514	0.173963	0.0422571	3168	0.364012	0.203382
235986	Streptomyces glauciniger	Bacteria	8673	1625	0.187363	0.044471	2920	0.336677	0.18635
236234	Diplodia corticola	Fungi	10836	5800	0.535253	0.210105	5889	0.543466	0.160358
236814	Chryseobacterium formosense	Bacteria	3694	140	0.0378993	0.00709425	435	0.117759	0.0438158
237018	Algoriphagus aquimarinus	Bacteria	4362	113	0.0259055	0.0053444	329	0.0754241	0.0220816
237069	Tenuibacillus multivorans	Bacteria	3018	213	0.0705765	0.0167997	435	0.144135	0.0446037
237258	Cloacibacterium normanense	Bacteria	2558	78	0.0304926	0.00586081	274	0.107115	0.0351959
237368	Candidatus Scalindua brodae	Bacteria	4014	134	0.0333832	0.00825827	325	0.0809666	0.0254754
237561	Candida albicans (strain SC5314 / ATCC MYA-2876)	Fungi	6035	2398	0.397349	0.1414	251	0.0415907	0.0139865
237609	Pseudomonas alkylphenolica	Bacteria	5119	260	0.0507912	0.0102488	570	0.11135	0.04193
237631	Ustilago maydis (strain 521 / FGSC 9021)	Fungi	6788	3747	0.552004	0.228438	3872	0.570418	0.26049
237679	Lentibacillus halodurans	Bacteria	3521	262	0.0744107	0.0190261	432	0.122692	0.0360949
237682	Salinibacillus kushneri	Bacteria	3528	256	0.0725624	0.0184925	477	0.135204	0.0433259
237727	Erythrobacter sp. NAP1	Bacteria	3177	364	0.114573	0.0257368	530	0.166824	0.0744224
240015	Acidobacterium capsulatum (strain ATCC 51196 / DSM 11244 / JCM 7670 / NBRC 15755 / NCIMB 13165 / 161)	Bacteria	3363	363	0.107939	0.0220256	591	0.175736	0.0653937
240169	Desulfurobacterium atlanticum	Bacteria	1765	24	0.0135977	0.00253269	199	0.112748	0.0334334
240176	Coprinopsis cinerea (strain Okayama-7 / 130 / ATCC MYA-4618 / FGSC 9003)	Fungi	13334	6034	0.452527	0.1952	5322	0.39913	0.139099
240206	Pterocles gutturalis	Euteleostomi	7373	2226	0.301912	0.11966	2382	0.323071	0.142384
240302	Halobacillus dabanensis	Bacteria	4080	309	0.0757353	0.0185093	507	0.124265	0.0413577
240303	Halobacillus aidingensis	Bacteria	4226	315	0.0745386	0.0179171	515	0.121865	0.0392188
240840	Actinomadura meyerae	Bacteria	7828	1406	0.179612	0.0459423	2743	0.350409	0.184738
241145	Salegentibacter holothuriorum	Bacteria	3079	128	0.0415719	0.00869359	351	0.113998	0.0333361
241244	Rummeliibacillus stabekisii	Bacteria	3235	161	0.0497682	0.0129647	388	0.119938	0.0413894
241478	Soboliphyme baturini	Metazoa	13171	2357	0.178954	0.0616117	2566	0.194822	0.0870003
242163	Candidatus Burkholderia verschuerenii	Bacteria	4492	391	0.0870436	0.0201444	751	0.167186	0.0648392
242231	Neisseria gonorrhoeae (strain ATCC 700825 / FA 1090)	Bacteria	2106	172	0.0816714	0.0212736	206	0.0978158	0.0347275
242507	Magnaporthe oryzae (strain 70-15 / ATCC MYA-4617 / FGSC 8958)	Fungi	12675	5763	0.454675	0.192414	5055	0.398817	0.13887
242619	Porphyromonas gingivalis (strain ATCC BAA-308 / W83)	Bacteria	1863	86	0.0461621	0.00847455	163	0.0874933	0.0184029
243061	Mycobacterium sherrisii	Bacteria	5019	589	0.117354	0.0298861	1213	0.241682	0.117474
243090	Rhodopirellula baltica (strain DSM 10527 / NCIMB 13988 / SH1)	Bacteria	7271	1363	0.187457	0.045856	829	0.114015	0.0489855
243159	Acidithiobacillus ferrooxidans (strain ATCC 23270 / DSM 14882 / CIP 104768 / NCIMB 8455)	Bacteria	3120	179	0.0573718	0.0137582	324	0.103846	0.0407237
243164	Dehalococcoides mccartyi (strain ATCC BAA-2266 / KCTC 15142 / 195)	Bacteria	1502	45	0.0299601	0.00691127	93	0.0619174	0.0213244
243230	Deinococcus radiodurans (strain ATCC 13939 / DSM 20539 / JCM 16871 / LMG 4051 / NBRC 15346 / NCIMB 9279 / R1 / VKM B-1422)	Bacteria	3085	495	0.160454	0.0380972	615	0.199352	0.090645
243231	Geobacter sulfurreducens (strain ATCC 51573 / DSM 12127 / PCA)	Bacteria	3402	205	0.0602587	0.012048	433	0.127278	0.0609697
243232	Methanocaldococcus jannaschii (strain ATCC 43067 / DSM 2661 / JAL-1 / JCM 10045 / NBRC 100440)	Archaea	1787	11	0.00615557	0.000989774	229	0.128148	0.0327378
243233	Methylococcus capsulatus (strain ATCC 33009 / NCIMB 11132 / Bath)	Bacteria	2925	264	0.0902564	0.0187411	347	0.118632	0.0394601
243265	Photorhabdus luminescens subsp. laumondii (strain DSM 15139 / CIP 105565 / TT01)	Bacteria	4556	214	0.046971	0.0132474	369	0.0809921	0.0294573
243272	Mycoplasma arthritidis (strain 158L3-1)	Bacteria	631	60	0.0950872	0.0319661	122	0.193344	0.133121
243273	Mycoplasma genitalium (strain ATCC 33530 / G-37 / NCTC 10195)	Bacteria	483	29	0.0600414	0.0172197	94	0.194617	0.0805015
243274	Thermotoga maritima (strain ATCC 43589 / MSB8 / DSM 3109 / JCM 10099)	Bacteria	1852	23	0.012419	0.00252059	154	0.0831533	0.02378
243275	Treponema denticola (strain ATCC 35405 / CIP 103919 / DSM 14222)	Bacteria	2753	93	0.0337813	0.00921562	327	0.11878	0.0377506
243276	Treponema pallidum (strain Nichols)	Bacteria	1027	67	0.0652386	0.0146225	118	0.114898	0.035432
243277	Vibrio cholerae serotype O1 (strain ATCC 39315 / El Tor Inaba N16961)	Bacteria	3783	134	0.0354216	0.00898224	303	0.0800952	0.0322464
243365	Chromobacterium violaceum (strain ATCC 12472 / DSM 30191 / JCM 1249 / NBRC 12614 / NCIMB 9131 / NCTC 9757)	Bacteria	4397	306	0.0695929	0.0188264	828	0.18831	0.0943391
243899	endosymbiont 'TC1' of Trimyema compressum	Bacteria	1674	21	0.0125448	0.00297189	145	0.0866189	0.0269533
243924	Pseudomonas lutea	Bacteria	4599	285	0.06197	0.0131234	466	0.101326	0.0413433
244362	Ruminococcus sp. YE71	Bacteria	3572	290	0.081187	0.0198322	535	0.149776	0.0508637
244581	Candidatus Paracaedimonas acanthamoebae	Bacteria	1629	106	0.0650706	0.0157401	163	0.100061	0.0357242
244584	Mycoplasma testudineum	Bacteria	788	36	0.0456853	0.011681	158	0.200508	0.0801929
244592	Labrenzia alexandrii (strain DSM 17067 / NCIMB 14079 / DFL-11)	Bacteria	5363	424	0.0790602	0.0211949	603	0.112437	0.0519432
245012	butyrate-producing bacterium SM4/1	Bacteria	1684	139	0.0825416	0.0250456	163	0.0967933	0.0373134
245014	butyrate-producing bacterium SS3/4	Bacteria	2993	203	0.0678249	0.018066	348	0.116271	0.0380404
245187	Loktanella fryxellensis	Bacteria	3431	263	0.076654	0.0190267	774	0.22559	0.128052
245188	Yoonia vestfoldensis	Bacteria	3889	206	0.0529699	0.0123461	718	0.184623	0.0954063
246191	Desulfovibrio ferrireducens	Bacteria	3377	144	0.0426414	0.0101115	285	0.0843944	0.033933
246194	Carboxydothermus hydrogenoformans (strain ATCC BAA-161 / DSM 6008 / Z-2901)	Bacteria	2615	31	0.0118547	0.00225209	190	0.0726577	0.0227111
246195	Dichelobacter nodosus (strain VCS1703A)	Bacteria	1273	59	0.0463472	0.015038	111	0.0871956	0.0306038
246196	Mycobacterium smegmatis (strain ATCC 700084 / mc(2)155)	Bacteria	6602	794	0.120267	0.0300805	1549	0.234626	0.107532
246199	Ruminococcus albus 8	Bacteria	3826	284	0.074229	0.019154	461	0.120491	0.0408972
246200	Ruegeria pomeroyi (strain ATCC 700808 / DSM 15171 / DSS-3)	Bacteria	4269	249	0.0583275	0.0154579	710	0.166315	0.0761651
246409	Rhizopus delemar (strain RA 99-880 / ATCC MYA-4621 / FGSC 9543 / NRRL 43880)	Fungi	16971	4418	0.260326	0.0856992	5214	0.30723	0.101281
246410	Coccidioides immitis (strain RS)	Fungi	9587	4128	0.430583	0.175026	3430	0.357776	0.119947
246437	Tupaia chinensis	Euarchontoglires	20824	8696	0.417595	0.15333	7990	0.383692	0.128216
246786	Bacillus indicus	Bacteria	3781	169	0.0446972	0.00998829	363	0.0960063	0.0315415
247156	Nocardia farcinica (strain IFM 10152)	Bacteria	5941	874	0.147113	0.0434135	1849	0.311227	0.168826
247490	Candidatus Jettenia caeni	Bacteria	3545	134	0.0377997	0.00822162	306	0.0863188	0.0261845
247633	marine gamma proteobacterium HTCC2143	Bacteria	3661	154	0.042065	0.00846924	244	0.0666485	0.0215197
247634	marine gamma proteobacterium HTCC2148	Bacteria	3825	194	0.050719	0.00983457	330	0.0862745	0.032918
247639	marine gamma proteobacterium HTCC2080	Bacteria	3184	161	0.0505653	0.0110559	270	0.084799	0.0324035
249189	Enterococcus hermanniensis	Bacteria	2550	145	0.0568627	0.0142911	308	0.120784	0.0437547
249352	Flavobacterium fryxellicola	Bacteria	3128	69	0.0220588	0.00445711	304	0.0971867	0.0319664
249408	Deinococcus marmoris	Bacteria	4906	497	0.101305	0.0234263	735	0.149817	0.0745299
249567	Streptomyces decoyicus	Bacteria	7040	1519	0.215767	0.0562307	2333	0.331392	0.160451
251221	Gloeobacter violaceus (strain PCC 7421)	Bacteria	4406	350	0.0794371	0.0202428	641	0.145483	0.0510091
251229	Chroococcidiopsis thermalis PCC 7203	Bacteria	5740	508	0.0885017	0.0201197	666	0.116028	0.0374239
251749	Phaeocystis globosa virus	Viruses	434	74	0.170507	0.0506269	133	0.306452	0.0862129
252305	Pseudooceanicola batsensis (strain ATCC BAA-863 / DSM 15984 / KCTC 12145 / HTCC2597)	Bacteria	4193	370	0.0882423	0.0261454	638	0.152158	0.0733821
252474	Thioalkalivibrio halophilus	Bacteria	2682	483	0.180089	0.0413583	453	0.168904	0.0558391
252514	Microbulbifer thermotolerans	Bacteria	3126	223	0.0713372	0.0151971	379	0.121241	0.0381183
253108	Natronolimnobius baerhuensis	Archaea	3662	1063	0.290279	0.0862276	754	0.205898	0.0825331
253628	Verruconis gallopava	Fungi	9813	4235	0.43157	0.167377	3774	0.384592	0.133873
253703	Paenibacillus antarcticus	Bacteria	4663	203	0.0435342	0.00827886	447	0.095861	0.0351557
253839	Streptomyces sp. C	Bacteria	7528	1728	0.229543	0.0616669	2631	0.349495	0.18333
254161	Pseudomonas pachastrellae	Bacteria	3588	234	0.0652174	0.0146357	441	0.12291	0.0416031
254357	Roseisalinus antarcticus	Bacteria	4698	412	0.0876969	0.023064	886	0.188591	0.10184
254406	Shimia aestuarii	Bacteria	4052	236	0.0582428	0.0137555	482	0.118954	0.0478096
254877	Penicillium flavigenum	Fungi	10875	4340	0.39908	0.152765	3624	0.333241	0.108228
255247	Fictibacillus arsenicus	Bacteria	3937	202	0.0513081	0.0116011	389	0.0988062	0.0321589
255919	Francisella endosymbiont of Amblyomma maculatum	Bacteria	1001	24	0.023976	0.0042458	100	0.0999001	0.0273245
256821	Gulosibacter molinativorax	Bacteria	3115	476	0.152809	0.0389457	642	0.2061	0.0881702
257309	Corynebacterium diphtheriae (strain ATCC 700971 / NCTC 13129 / Biotype gravis)	Bacteria	2265	256	0.113024	0.0271002	378	0.166887	0.0588453
257313	Bordetella pertussis (strain Tohama I / ATCC BAA-589 / NCTC 13251)	Bacteria	3258	207	0.0635359	0.0132336	815	0.250153	0.124636
257314	Lactobacillus johnsonii (strain CNCM I-12250 / La1 / NCC 533)	Bacteria	1809	112	0.0619127	0.031649	256	0.141515	0.0628945
258515	Acetanaerobacterium elongatum	Bacteria	2758	118	0.0427846	0.0102227	323	0.117114	0.050571
258533	Mycolicibacterium cosmeticum	Bacteria	6271	655	0.104449	0.0258877	1816	0.289587	0.144581
258594	Rhodopseudomonas palustris (strain ATCC BAA-98 / CGA009)	Bacteria	4811	498	0.103513	0.0248914	1060	0.220328	0.0941536
259536	Psychrobacter arcticus (strain DSM 17307 / 273-4)	Bacteria	2099	202	0.0962363	0.023056	276	0.131491	0.0493429
259564	Methanococcoides burtonii (strain DSM 6242 / NBRC 107633 / OCM 468 / ACE-M)	Archaea	2242	82	0.0365745	0.00767757	192	0.0856378	0.0294068
260084	Asticcacaulis taihuensis	Bacteria	3569	282	0.0790137	0.0175199	519	0.145419	0.0590748
260086	Pseudonocardia ammonioxydans	Bacteria	6995	1607	0.229736	0.0734893	2386	0.341101	0.20651
260149	Aeromonas virus 65	Viruses	437	12	0.02746	0.00805148	12	0.02746	0.016897
260552	Microbulbifer agarilyticus	Bacteria	3454	319	0.0923567	0.0182822	408	0.118124	0.0446145
260936	Rhodococcus sp. RD6.2	Bacteria	5489	800	0.145746	0.0348736	1437	0.261796	0.133859
261164	Psychrobacter alimentarius	Bacteria	2673	310	0.115975	0.025141	355	0.13281	0.0446064
261292	Nitrosomonas sp. (strain Is79A3)	Bacteria	3273	186	0.0568286	0.0112662	297	0.0907424	0.029867
261317	Buchnera aphidicola (Cinara tujafilina)	Bacteria	359	3	0.00835655	0.00106875	44	0.122563	0.0254066
261388	Ferroplasma sp. Type II	Archaea	2671	62	0.0232123	0.00528328	276	0.103332	0.0374161
261391	Thermoplasmatales archaeon Gpl	Archaea	1917	38	0.0198226	0.00357555	193	0.100678	0.0342447
261392	Treponema porcinum	Bacteria	2189	111	0.0507081	0.0137294	264	0.120603	0.0493743
261654	Micromonospora auratinigra	Bacteria	6076	1080	0.177749	0.0464073	2191	0.360599	0.19514
262004	Winogradskyella thalassocola	Bacteria	3955	112	0.0283186	0.0052332	454	0.114791	0.0437128
262005	Winogradskyella epiphytica	Bacteria	3007	98	0.0325906	0.00654476	339	0.112737	0.0385178
262209	Janibacter melonis	Bacteria	2936	530	0.180518	0.0416021	905	0.308243	0.154651
262316	Mycobacterium paratuberculosis (strain ATCC BAA-968 / K-10)	Bacteria	4316	670	0.155236	0.0388178	1252	0.290083	0.134973
262320	Flavobacterium frigidimaris	Bacteria	4947	138	0.0278957	0.00631912	460	0.0929856	0.0343172
262324	Lysobacter gummosus	Bacteria	5297	713	0.134604	0.0308575	1261	0.238059	0.104394
262489	delta proteobacterium MLMS-1	Bacteria	4800	490	0.102083	0.0210508	685	0.142708	0.0490876
262543	Exiguobacterium sibiricum (strain DSM 17290 / JCM 13490 / 255-15)	Bacteria	3005	115	0.0382696	0.00880837	284	0.0945092	0.0305769
262723	Mycoplasma synoviae (strain 53)	Bacteria	679	51	0.0751105	0.0134545	152	0.223859	0.0643147
262768	Onion yellows phytoplasma (strain OY-M)	Bacteria	730	59	0.0808219	0.0183972	158	0.216438	0.0721092
263067	Malikia granosa	Bacteria	3425	250	0.0729927	0.0141188	673	0.196496	0.0850489
263358	Verrucosispora maris (strain AB-18-032)	Bacteria	5998	1024	0.170724	0.0430168	1881	0.313605	0.159662
263820	Picrophilus torridus (strain ATCC 700027 / DSM 9790 / JCM 10055 / NBRC 100828)	Archaea	1535	16	0.0104235	0.00155752	172	0.112052	0.0273648
263852	Pilibacter termitis	Bacteria	2569	129	0.0502141	0.0126536	354	0.137797	0.0525057
264198	Cupriavidus necator (strain JMP 134 / LMG 1197)	Bacteria	6433	544	0.084564	0.0184605	1331	0.206902	0.0936122
264199	Streptococcus thermophilus (strain ATCC BAA-250 / LMG 18311)	Bacteria	1577	71	0.0450222	0.0103641	173	0.109702	0.0383219
264201	Protochlamydia amoebophila (strain UWE25)	Bacteria	1879	113	0.0601384	0.0116939	209	0.111229	0.0307573
264203	Zymomonas mobilis subsp. mobilis (strain ATCC 31821 / ZM4 / CP4)	Bacteria	1779	183	0.102867	0.0243745	205	0.115233	0.0448443
264462	Bdellovibrio bacteriovorus (strain ATCC 15356 / DSM 50701 / NCIB 9529 / HD100)	Bacteria	3583	289	0.0806587	0.0185352	417	0.116383	0.0569642
264731	Prevotella ruminicola (strain ATCC 19189 / JCM 8958 / 23)	Bacteria	2761	144	0.052155	0.00803435	289	0.104672	0.0213533
264732	Moorella thermoacetica (strain ATCC 39073 / JCM 9320)	Bacteria	2451	106	0.0432477	0.0097677	248	0.101183	0.0358295
265072	Methylobacillus flagellatus (strain KT / ATCC 51484 / DSM 6875)	Bacteria	2609	160	0.0613262	0.0128299	254	0.0973553	0.0340101
265311	Mesoplasma florum (strain ATCC 33453 / NBRC 100688 / NCTC 11704 / L1)	Bacteria	683	17	0.0248902	0.00461552	129	0.188873	0.0663271
265668	Vibrio ponticus	Bacteria	5653	173	0.0306032	0.00970531	392	0.0693437	0.0332788
265719	Aquimonas voraii	Bacteria	3593	320	0.0890621	0.0177567	902	0.251044	0.127283
265726	Photobacterium halotolerans	Bacteria	3967	187	0.0471389	0.0110544	349	0.0879758	0.0302768
265960	Komagataeibacter nataicola	Bacteria	3164	346	0.109355	0.0262029	550	0.173831	0.0795668
266117	Rubrobacter xylanophilus (strain DSM 9941 / NBRC 16129)	Bacteria	3127	260	0.0831468	0.0164599	691	0.220979	0.101479
266128	Stenotrophomonas koreensis	Bacteria	2597	203	0.0781671	0.0163173	627	0.241432	0.106368
266149	Pseudocohnilembus persalinus	Eukaryota	13175	6022	0.457078	0.159592	9011	0.683947	0.365959
266264	Cupriavidus metallidurans (strain ATCC 43123 / DSM 2839 / NBRC 102507 / CH34)	Bacteria	6364	608	0.0955374	0.0199004	1099	0.17269	0.0756989
266748	Chryseobacterium antarcticum	Bacteria	2660	82	0.0308271	0.00565047	276	0.103759	0.0326211
266762	Porphyromonas gingivicanis	Bacteria	1433	65	0.0453594	0.0079232	133	0.0928123	0.0180689
266779	Chelativorans sp. (strain BNC1)	Bacteria	4530	386	0.0852097	0.0208816	635	0.140177	0.0613503
266810	Photobacterium lipolyticum	Bacteria	4228	172	0.0406812	0.00948309	373	0.0882214	0.0321633
266812	Sphingorhabdus flavimaris	Bacteria	3323	284	0.0854649	0.0182466	395	0.118868	0.0454096
266834	Rhizobium meliloti (strain 1021)	Bacteria	6169	428	0.0693792	0.0165976	877	0.142162	0.0658325
266835	Mesorhizobium japonicum (strain LMG 29417 / CECT 9101 / MAFF 303099)	Bacteria	7255	537	0.0740179	0.0208995	1038	0.143074	0.0730468
266892	Salibacterium qingdaonense	Bacteria	3532	437	0.123726	0.0331083	520	0.147225	0.0538353
266940	Kineococcus radiotolerans (strain ATCC BAA-149 / DSM 14245 / SRS30216)	Bacteria	4674	1011	0.216303	0.0505049	1952	0.417629	0.247725
267128	Sphingopyxis granuli	Bacteria	4159	387	0.0930512	0.0181658	1139	0.273864	0.140216
267377	Methanococcus maripaludis (strain S2 / LL)	Archaea	1722	30	0.0174216	0.00415818	131	0.0760743	0.0262618
267608	Ralstonia solanacearum (strain GMI1000)	Bacteria	5002	552	0.110356	0.0275317	1205	0.240904	0.136467
267747	Cutibacterium acnes (strain DSM 16379 / KPA171202)	Bacteria	2294	376	0.163906	0.0351635	383	0.166957	0.0571276
267748	Mycoplasma mobile (strain ATCC 43663 / 163K / NCTC 11711)	Bacteria	628	20	0.0318471	0.00471546	146	0.232484	0.0678691
267850	Nitrincola lacisaponensis	Bacteria	3092	140	0.0452781	0.0094618	353	0.114166	0.0341196
268407	Paenibacillus wynnii	Bacteria	4821	224	0.0464634	0.00907503	414	0.0858743	0.0282987
268474	Trichinella papuae	Metazoa	11419	2192	0.191961	0.0607476	2826	0.247482	0.0906933
268475	Trichinella zimbabwensis	Metazoa	13420	2273	0.169374	0.0622191	2794	0.208197	0.0925265
268505	Ophiocordyceps unilateralis	Fungi	8572	4291	0.500583	0.198058	3875	0.452053	0.130228
268739	Natronomonas moolapensis (strain DSM 18674 / JCM 14361 / 8.8.11)	Archaea	2723	704	0.258538	0.074687	608	0.223283	0.117538
268746	Prochlorococcus phage P-SSM2	Viruses	334	36	0.107784	0.0607563	47	0.140719	0.109189
269482	Burkholderia vietnamiensis (strain G4 / LMG 22486)	Bacteria	7409	784	0.105817	0.0248731	1847	0.249291	0.138245
269484	Ehrlichia canis (strain Jake)	Bacteria	921	59	0.0640608	0.0280175	135	0.14658	0.0583823
269621	Microbotryum intermedium	Fungi	8013	4226	0.527393	0.205756	4266	0.532385	0.192172
269670	Sporolactobacillus nakayamae	Bacteria	3361	161	0.0479024	0.0107621	315	0.0937221	0.0319822
269796	Rhodospirillum rubrum (strain ATCC 11170 / ATH 1.1.1 / DSM 467 / LMG 4362 / NCIB 8255 / S1)	Bacteria	3835	373	0.0972621	0.0207728	965	0.25163	0.125896
269797	Methanosarcina barkeri (strain Fusaro / DSM 804)	Archaea	3616	224	0.0619469	0.0149945	496	0.137168	0.0621852
269798	Cytophaga hutchinsonii (strain ATCC 33406 / NCIMB 9469)	Bacteria	3771	114	0.0302307	0.00591997	444	0.117741	0.0745622
269799	Geobacter metallireducens (strain GS-15 / ATCC 53774 / DSM 7210)	Bacteria	3502	198	0.0565391	0.0117832	369	0.105368	0.0424317
269800	Thermobifida fusca (strain YX)	Bacteria	3085	571	0.185089	0.0466762	815	0.264182	0.110722
270498	Catabacter hongkongensis	Bacteria	3148	200	0.0635324	0.0178227	399	0.126747	0.0435266
271157	Flavobacterium segetis	Bacteria	2923	65	0.0222374	0.00447998	310	0.106055	0.0383119
272123	Anabaena cylindrica (strain ATCC 27899 / PCC 7122)	Bacteria	5797	345	0.0595135	0.0138235	621	0.107124	0.0413599
272129	[Oscillatoria] sp. PCC 6506	Bacteria	5822	478	0.0821024	0.0215609	654	0.112333	0.0401189
272161	Arthrobacter stackebrandtii	Bacteria	6501	615	0.0946008	0.0238206	1396	0.214736	0.126751
272557	Aeropyrum pernix (strain ATCC 700893 / DSM 11879 / JCM 9820 / NBRC 100138 / K1)	Archaea	1700	46	0.0270588	0.00435125	205	0.120588	0.0492884
272558	Bacillus halodurans (strain ATCC BAA-125 / DSM 18197 / FERM 7344 / JCM 9153 / C-125)	Bacteria	4006	212	0.0529206	0.0116785	429	0.107089	0.0313655
272559	Bacteroides fragilis (strain ATCC 25285 / DSM 2151 / JCM 11019 / NCTC 9343)	Bacteria	4234	135	0.0318847	0.00551414	338	0.0798299	0.0183789
272560	Burkholderia pseudomallei (strain K96243)	Bacteria	5717	638	0.111597	0.0263198	1894	0.331293	0.188091
272561	Chlamydia trachomatis (strain D/UW-3/Cx)	Bacteria	895	56	0.0625698	0.0191564	116	0.129609	0.0577542
272562	Clostridium acetobutylicum (strain ATCC 824 / DSM 792 / JCM 1419 / LMG 5710 / VKM B-1787)	Bacteria	3847	85	0.0220951	0.00471259	517	0.13439	0.0537584
272563	Peptoclostridium difficile (strain 630)	Bacteria	3761	105	0.0279181	0.00914408	505	0.134273	0.0421063
272568	Gluconacetobacter diazotrophicus (strain ATCC 49037 / DSM 5601 / PAl5)	Bacteria	3783	493	0.13032	0.0304711	825	0.218081	0.10559
272569	Haloarcula marismortui (strain ATCC 43049 / DSM 3752 / JCM 8966 / VKM B-1809)	Archaea	4234	1062	0.250827	0.072449	781	0.184459	0.0861088
272620	Klebsiella pneumoniae subsp. pneumoniae (strain ATCC 700721 / MGH 78578)	Bacteria	5126	222	0.0433086	0.011358	479	0.0934452	0.0323662
272621	Lactobacillus acidophilus (strain ATCC 700396 / NCK56 / N2 / NCFM)	Bacteria	1859	109	0.0586337	0.0258239	249	0.133943	0.0513841
272623	Lactococcus lactis subsp. lactis (strain IL1403)	Bacteria	2225	104	0.0467416	0.013313	287	0.128989	0.0566603
272624	Legionella pneumophila subsp. pneumophila (strain Philadelphia 1 / ATCC 33152 / DSM 7513)	Bacteria	2930	119	0.0406143	0.00818194	252	0.0860068	0.0239733
272630	Methylobacterium extorquens (strain ATCC 14718 / DSM 1338 / JCM 2805 / NCIMB 9133 / AM1)	Bacteria	6233	899	0.144232	0.0364782	1646	0.264078	0.155604
272631	Mycobacterium leprae (strain TN)	Bacteria	1603	161	0.100437	0.0226058	295	0.18403	0.0767123
272632	Mycoplasma mycoides subsp. mycoides SC (strain PG1)	Bacteria	978	60	0.0613497	0.0128654	215	0.219836	0.064061
272633	Mycoplasma penetrans (strain HF-2)	Bacteria	1028	97	0.094358	0.0171653	350	0.340467	0.192032
272634	Mycoplasma pneumoniae (strain ATCC 29342 / M129)	Bacteria	687	89	0.129549	0.038229	156	0.227074	0.110099
272635	Mycoplasma pulmonis (strain UAB CTIP)	Bacteria	778	59	0.0758355	0.0286549	190	0.244216	0.075827
272843	Pasteurella multocida (strain Pm70)	Bacteria	2015	66	0.0327543	0.0104099	194	0.0962779	0.0301574
272942	Rhodobacter capsulatus (strain ATCC BAA-309 / NBRC 16581 / SB1003)	Bacteria	3632	264	0.0726872	0.0195805	981	0.270099	0.156233
272943	Rhodobacter sphaeroides (strain ATCC 17023 / 2.4.1 / NCIB 8253 / DSM 158)	Bacteria	4285	372	0.0868145	0.0217662	1051	0.245274	0.138344
272947	Rickettsia prowazekii (strain Madrid E)	Bacteria	834	17	0.0203837	0.00401506	92	0.110312	0.0310818
273035	Spiroplasma kunkelii CR2-3x	Bacteria	1642	56	0.0341048	0.00922392	257	0.156516	0.0577434
273057	Sulfolobus solfataricus (strain ATCC 35092 / DSM 1617 / JCM 11322 / P2)	Archaea	2938	21	0.00714772	0.00118012	267	0.0908781	0.0247764
273063	Sulfurisphaera tokodaii (strain DSM 16993 / JCM 10545 / NBRC 100140 / 7)	Archaea	2805	27	0.00962567	0.00162412	274	0.0976827	0.0294189
273068	Caldanaerobacter subterraneus subsp. tengcongensis (strain DSM 15242 / JCM 11007 / NBRC 100824 / MB4)	Bacteria	2545	39	0.0153242	0.00271328	272	0.106876	0.0298448
273075	Thermoplasma acidophilum (strain ATCC 25905 / DSM 1728 / JCM 9062 / NBRC 15155 / AMRC-C165)	Archaea	1482	19	0.0128205	0.00197471	112	0.0755735	0.0194977
273116	Thermoplasma volcanium (strain ATCC 51530 / DSM 4299 / JCM 9571 / NBRC 15438 / GSS1)	Archaea	1523	24	0.0157584	0.00243422	110	0.0722259	0.0179298
273119	Ureaplasma parvum serovar 3 (strain ATCC 700970)	Bacteria	611	23	0.0376432	0.00682285	119	0.194763	0.0600095
273121	Wolinella succinogenes (strain ATCC 29543 / DSM 1740 / LMG 7466 / NCTC 11488 / FDC 602W)	Bacteria	2028	61	0.0300789	0.00605277	191	0.0941815	0.0327186
273677	Microbacterium oleivorans	Bacteria	2781	306	0.110032	0.0233393	849	0.305286	0.154439
273678	Microbacterium hydrocarbonoxydans	Bacteria	3663	412	0.112476	0.0251268	1130	0.30849	0.159523
278197	Pediococcus pentosaceus (strain ATCC 25745 / CCUG 21536 / LMG 10740 / 183-1w)	Bacteria	1755	97	0.0552707	0.0197328	210	0.119658	0.0474197
278856	Danaus plexippus plexippus	Metazoa	15140	4820	0.318362	0.130652	5180	0.34214	0.129579
278959	Opitutaceae bacterium TAV4	Bacteria	4120	411	0.0997573	0.0206784	847	0.205583	0.0767346
278992	Streptomyces ambofaciens ATCC 23877	Bacteria	7448	1839	0.246912	0.0687256	2334	0.313373	0.171344
279010	Bacillus licheniformis (strain ATCC 14580 / DSM 13 / JCM 2505 / NBRC 12200 / NCIMB 9375 / NRRL NRS-1264 / Gibson 46)	Bacteria	4164	214	0.0513929	0.0126535	396	0.0951009	0.0338274
279058	Collimonas arenae	Bacteria	5065	301	0.0594274	0.0126109	728	0.143731	0.0782187
279113	Collimonas pratensis	Bacteria	5207	286	0.0549261	0.0125855	792	0.152103	0.0855957
279238	Novosphingobium aromaticivorans (strain ATCC 700278 / DSM 12444 / CIP 105152 / NBRC 16084 / F199)	Bacteria	3917	311	0.0793975	0.0167205	875	0.223385	0.107128
279360	Roseivirga ehrenbergii	Bacteria	3632	110	0.0302863	0.00674344	311	0.0856278	0.0353848
279808	Staphylococcus haemolyticus (strain JCSC1435)	Bacteria	2640	193	0.0731061	0.0387888	470	0.17803	0.0782434
279824	Algoriphagus alkaliphilus	Bacteria	4321	80	0.0185142	0.0043664	258	0.0597084	0.0180121
279828	Microcella alkaliphila	Bacteria	2621	338	0.128958	0.0259156	763	0.29111	0.154323
279965	Antrostomus carolinensis	Euteleostomi	8957	2611	0.291504	0.119635	2894	0.323099	0.145279
280093	Flavobacterium granuli	Bacteria	3250	95	0.0292308	0.005702	306	0.0941538	0.0394255
280699	Cyanidioschyzon merolae (strain 10D)	Eukaryota	4990	1881	0.376954	0.109707	1781	0.356914	0.111419
280871	Mycolicibacterium llatzerense	Bacteria	5405	550	0.101758	0.0243888	1266	0.234228	0.108264
281090	Leifsonia xyli subsp. xyli (strain CTCB07)	Bacteria	2001	258	0.128936	0.0304821	591	0.295352	0.160108
281093	Prosthecochloris sp. GSB1	Bacteria	2269	109	0.0480388	0.00811966	167	0.0736007	0.0194021
281362	Dechloromonas denitrificans	Bacteria	3886	208	0.0535255	0.0119701	550	0.141534	0.0573896
281687	Caenorhabditis japonica	Metazoa	28999	8307	0.286458	0.121847	7999	0.275837	0.114319
282197	Jannaschia rubra	Bacteria	3629	347	0.0956186	0.0227969	709	0.195371	0.0969818
282199	Nereida ignava	Bacteria	2850	180	0.0631579	0.0152298	339	0.118947	0.0547197
282301	Macrostomum lignano	Metazoa	52438	23553	0.449159	0.130002	27988	0.533735	0.149491
282676	Acidianus manzaensis	Archaea	2641	30	0.0113593	0.00209526	275	0.104127	0.0285042
283737	Fructobacillus durionis	Bacteria	1250	110	0.088	0.0247688	198	0.1584	0.0644689
283786	Bizionia paragorgiae	Bacteria	2859	100	0.0349773	0.00775602	309	0.10808	0.038334
283942	Idiomarina loihiensis (strain ATCC BAA-735 / DSM 15497 / L2-TR)	Bacteria	2608	174	0.0667178	0.0145021	289	0.110813	0.0344741
284040	Streptomyces variegatus	Bacteria	7371	1376	0.186678	0.047936	2082	0.282458	0.139802
284577	Halomonas taeanensis	Bacteria	3429	359	0.104695	0.0246203	471	0.137358	0.0519482
284581	Bacillus koreensis	Bacteria	4402	186	0.0422535	0.0104999	420	0.0954112	0.0356418
284590	Kluyveromyces lactis (strain ATCC 8585 / CBS 2359 / DSM 70799 / NBRC 1267 / NRRL Y-1140 / WM37)	Fungi	5071	1744	0.343916	0.109583	1975	0.38947	0.124889
284591	Yarrowia lipolytica (strain CLIB 122 / E 150)	Fungi	6448	2751	0.426644	0.168009	2740	0.424938	0.14427
284592	Debaryomyces hansenii (strain ATCC 36239 / CBS 767 / JCM 1990 / NBRC 0083 / IGC 2968)	Fungi	6284	2250	0.358052	0.122464	2604	0.414386	0.141055
284593	Candida glabrata (strain ATCC 2001 / CBS 138 / JCM 3761 / NBRC 0622 / NRRL Y-65)	Fungi	5200	1970	0.378846	0.124921	2268	0.436154	0.15263
284811	Ashbya gossypii (strain ATCC 10895 / CBS 109.51 / FGSC 9923 / NRRL Y-1056)	Fungi	4758	1679	0.352879	0.105724	1729	0.363388	0.107466
284812	Schizosaccharomyces pombe (strain 972 / ATCC 24843)	Fungi	5142	1480	0.287826	0.0865141	1798	0.349669	0.127647
284813	Encephalitozoon cuniculi (strain GB-M1)	Fungi	2041	253	0.123959	0.0315773	321	0.157276	0.0508382
285351	Sanguibacter marinus	Bacteria	2643	446	0.168748	0.0368631	985	0.372683	0.205755
285473	Streptomyces rubrolavendulae	Bacteria	5418	1621	0.299188	0.0871102	2372	0.4378	0.232676
285568	Streptomyces bungoensis	Bacteria	6972	1319	0.189185	0.0483624	2307	0.330895	0.172607
285983	Bacillus subterraneus	Bacteria	3465	150	0.04329	0.00883684	282	0.0813853	0.0262183
287099	Salegentibacter flavus	Bacteria	3319	149	0.044893	0.00929701	378	0.11389	0.0302569
287752	Aurantimonas manganoxydans (strain ATCC BAA-1229 / DSM 21871 / SI85-9A1)	Bacteria	3625	510	0.14069	0.0363629	859	0.236966	0.10915
288705	Renibacterium salmoninarum (strain ATCC 33209 / DSM 20767 / JCM 11484 / NBRC 15589 / NCIMB 2235)	Bacteria	3421	299	0.0874013	0.0216988	634	0.185326	0.095097
288768	Bordetella ansorpii	Bacteria	5495	531	0.0966333	0.0214824	1167	0.212375	0.105675
289003	Pseudomonas borbori	Bacteria	4725	238	0.0503704	0.00970132	555	0.11746	0.0462
289376	Thermodesulfovibrio yellowstonii (strain ATCC 51303 / DSM 11347 / YP87)	Bacteria	1982	27	0.0136226	0.00219421	188	0.0948537	0.0295118
289377	Thermodesulfobacterium commune DSM 2178	Bacteria	1430	22	0.0153846	0.0027508	146	0.102098	0.0276055
290052	Acetivibrio ethanolgignens	Bacteria	3359	148	0.0440607	0.010022	376	0.111938	0.0380608
290054	Eubacterium coprostanoligenes	Bacteria	1647	73	0.044323	0.00852305	216	0.131148	0.0349248
290109	Xenorhabdus innexi	Bacteria	4223	224	0.0530429	0.014587	310	0.0734075	0.0274652
290292	Penicillium occitanis	Fungi	11231	4234	0.376992	0.129744	4013	0.357315	0.104039
290315	Chlorobium limicola (strain DSM 245 / NBRC 103803 / 6330)	Bacteria	2419	125	0.0516742	0.0141033	169	0.0698636	0.0251164
290317	Chlorobium phaeobacteroides (strain DSM 266)	Bacteria	2579	116	0.0449787	0.00806796	191	0.0740597	0.0301049
290318	Chlorobium phaeovibrioides (strain DSM 265 / 1930)	Bacteria	1750	98	0.056	0.00925255	145	0.0828571	0.0422417
290338	Citrobacter koseri (strain ATCC BAA-895 / CDC 4225-83 / SGSC4696)	Bacteria	5019	234	0.0466228	0.0113805	395	0.0787009	0.031631
290339	Cronobacter sakazakii (strain ATCC BAA-894)	Bacteria	4421	253	0.0572269	0.0133317	447	0.101108	0.0426309
290340	Paenarthrobacter aurescens (strain TC1)	Bacteria	4565	662	0.145016	0.0319337	1030	0.22563	0.101396
290397	Anaeromyxobacter dehalogenans (strain 2CP-C)	Bacteria	4345	659	0.151669	0.0363116	2049	0.471577	0.294638
290398	Chromohalobacter salexigens (strain DSM 3043 / ATCC BAA-138 / NCIMB 13768)	Bacteria	3298	312	0.0946028	0.0212397	409	0.124015	0.0487361
290399	Arthrobacter sp. (strain FB24)	Bacteria	4453	698	0.156748	0.0322261	1279	0.287222	0.136542
290400	Jannaschia sp. (strain CCS1)	Bacteria	4271	312	0.0730508	0.0182422	648	0.151721	0.070958
290402	Clostridium beijerinckii (strain ATCC 51743 / NCIMB 8052)	Bacteria	5003	160	0.0319808	0.00820311	670	0.13392	0.0493055
290512	Prosthecochloris aestuarii (strain DSM 271 / SK 413)	Bacteria	2319	106	0.0457094	0.0123526	184	0.0793445	0.0276918
290633	Gluconobacter oxydans (strain 621H)	Bacteria	2626	343	0.130617	0.0271223	406	0.154608	0.0567414
291045	Arthrobacter psychrochitiniphilus	Bacteria	3468	404	0.116494	0.0255036	853	0.245963	0.120874
291169	Methylophaga muralis	Bacteria	2793	123	0.0440387	0.0097023	251	0.0898675	0.0277873
291272	Blochmannia pennsylvanicus (strain BPEN)	Bacteria	610	11	0.0180328	0.00294403	33	0.0540984	0.0133126
291331	Xanthomonas oryzae pv. oryzae (strain KACC10331 / KXO85)	Bacteria	4382	710	0.162026	0.0379842	940	0.214514	0.0903588
291594	Micromonospora rifamycinica	Bacteria	5460	1025	0.187729	0.044895	1922	0.352015	0.181511
292414	Ruegeria sp. (strain TM1040)	Bacteria	3849	274	0.0711873	0.0181439	519	0.13484	0.0647591
292415	Thiobacillus denitrificans (strain ATCC 25259)	Bacteria	2826	219	0.0774947	0.0163986	547	0.19356	0.0882741
292459	Symbiobacterium thermophilum (strain T / IAM 14863)	Bacteria	3313	351	0.105946	0.0240759	661	0.199517	0.0883015
292563	Cyanobacterium stanieri (strain ATCC 29140 / PCC 7202)	Bacteria	2831	172	0.0607559	0.0152735	290	0.102437	0.0303178
292564	Cyanobium gracile (strain ATCC 27147 / PCC 6307)	Bacteria	3261	316	0.0969028	0.0206098	707	0.216805	0.0828061
292805	Wolbachia sp. subsp. Brugia malayi (strain TRS)	Bacteria	805	42	0.0521739	0.0123086	86	0.106832	0.0299939
292913	Sphingopyxis sp. (strain 113P3)	Bacteria	4365	391	0.0895762	0.0189033	1017	0.23299	0.115393
293089	Martelella mediterranea	Bacteria	4227	281	0.0664774	0.016684	571	0.135084	0.0572636
293826	Alkaliphilus metalliredigens (strain QYMF)	Bacteria	4467	139	0.0311171	0.00688302	480	0.107455	0.0332872
293939	Aspergillus lentulus	Fungi	9664	4068	0.420944	0.151282	3670	0.37976	0.115026
293958	Rhizobium lusitanum	Bacteria	7530	447	0.0593625	0.0150575	899	0.119389	0.0645313
294699	Anoxybacillus amylolyticus	Bacteria	3186	130	0.0408035	0.00870657	298	0.0935342	0.031002
294746	Meyerozyma guilliermondii (strain ATCC 6260 / CBS 566 / DSM 6381 / JCM 1539 / NBRC 10279 / NRRL Y-324)	Fungi	5919	2032	0.343301	0.109206	2226	0.376077	0.122389
294747	Candida tropicalis (strain ATCC MYA-3404 / T1)	Fungi	6226	2389	0.383713	0.140596	3098	0.497591	0.16038
294750	Cryptococcus gattii serotype B (strain R265)	Fungi	6471	3315	0.512286	0.212017	3136	0.484624	0.171135
294935	Enterovibrio coralii	Bacteria	3994	153	0.0383075	0.00958996	305	0.0763645	0.0307553
295068	Marinomonas aquimarina	Bacteria	3360	214	0.0636905	0.0153373	389	0.115774	0.043265
295108	Candidatus Berkiella aquae	Bacteria	3170	318	0.100315	0.0273989	460	0.14511	0.0493188
296587	Micromonas commoda (strain RCC299 / NOUM17 / CCMP2709)	Viridiplantae	10089	4707	0.466548	0.165451	5092	0.504708	0.193524
296591	Polaromonas sp. (strain JS666 / ATCC BAA-500)	Bacteria	5437	388	0.0713629	0.0144227	903	0.166084	0.0716181
297318	Paenibacillus rhizosphaerae	Bacteria	6961	368	0.052866	0.0128773	627	0.0900733	0.0307523
297352	Lactococcus piscium MKFS47	Bacteria	2361	83	0.0351546	0.00736122	235	0.0995341	0.0340783
298386	Photobacterium profundum (strain SS9)	Bacteria	5328	214	0.0401652	0.00957057	467	0.0876502	0.0300645
298653	Frankia sp. (strain EAN1pec)	Bacteria	7133	2081	0.291743	0.0781492	2708	0.379644	0.203401
298654	Frankia inefficax (strain DSM 45817 / CECT 9037 / EuI1c)	Bacteria	7079	1661	0.234638	0.0601923	2921	0.412629	0.245728
298794	Methylobacterium variabile	Bacteria	6434	652	0.101337	0.0234396	1928	0.299658	0.179455
299123	Lonchura striata domestica	Euteleostomi	15248	6441	0.422416	0.144479	6788	0.445173	0.151665
299146	Micromonospora narathiwatensis	Bacteria	5762	1070	0.185699	0.047361	2031	0.352482	0.188843
299152	Micromonospora siamensis	Bacteria	5581	1051	0.188318	0.0500693	1939	0.347429	0.190684
299255	Ferrimonas marina	Bacteria	4625	323	0.0698378	0.0152473	526	0.11373	0.0386861
300028	Rhodococcus triatomae	Bacteria	4426	665	0.150249	0.0335052	1223	0.276322	0.12871
300267	Shigella dysenteriae serotype 1 (strain Sd197)	Bacteria	3897	139	0.0356685	0.00944796	267	0.0685142	0.0282032
300852	Thermus thermophilus (strain HB8 / ATCC 27634 / DSM 579)	Bacteria	2227	90	0.0404131	0.0083077	244	0.109564	0.0349749
301148	Caldibacillus debilis	Bacteria	4240	468	0.110377	0.0279138	295	0.0695755	0.024172
301447	Streptococcus pyogenes serotype M1	Bacteria	1690	92	0.0544379	0.0154499	177	0.104734	0.0389963
302980	Paenibacillus sp. MY03	Bacteria	7078	487	0.0688047	0.0137749	785	0.110907	0.0322049
303541	Lactobacillus apis	Bacteria	1508	120	0.0795756	0.0198124	223	0.147878	0.0546718
303698	Penicillium steckii	Fungi	10355	4210	0.406567	0.156466	3725	0.35973	0.118677
304371	Methanocella paludicola (strain DSM 17711 / JCM 13418 / NBRC 101707 / SANAE)	Archaea	2993	139	0.0464417	0.0114504	350	0.11694	0.0369147
305507	Algoriphagus locisalis	Bacteria	4675	147	0.0314439	0.00733023	336	0.0718717	0.0284404
305700	Thauera sp. 27	Bacteria	4268	292	0.0684161	0.0141171	884	0.207123	0.1018
305900	Endozoicomonas elysicola	Bacteria	4147	312	0.0752351	0.0272508	418	0.100796	0.0546715
305977	Pusillimonas noertemannii	Bacteria	3863	334	0.0864613	0.0173265	562	0.145483	0.0627244
306537	Corynebacterium jeikeium (strain K411)	Bacteria	2064	499	0.241764	0.0626065	520	0.251938	0.0819488
306541	Halolactibacillus miurensis	Bacteria	3011	155	0.0514779	0.0105638	377	0.125208	0.0377125
306901	Chaetomium globosum (strain ATCC 6205 / CBS 148.51 / DSM 1962 / NBRC 6347 / NRRL 1970)	Fungi	11042	5987	0.542202	0.197597	5177	0.468846	0.112989
306902	Clavispora lusitaniae (strain ATCC 42720)	Fungi	5932	2172	0.36615	0.120147	2480	0.418071	0.148186
307121	Micromonospora krabiensis	Bacteria	6335	1197	0.18895	0.0492123	2217	0.349961	0.18873
307502	Wolbachia endosymbiont of Drosophila ananassae	Bacteria	1722	89	0.0516841	0.0198975	159	0.0923345	0.0431582
307972	Stichopus japonicus	Metazoa	30032	9976	0.332179	0.130429	9920	0.330314	0.127194
308745	Aspergillus rambellii	Fungi	7761	3633	0.46811	0.169848	3403	0.438474	0.124378
309798	Coprothermobacter proteolyticus (strain ATCC 35245 / DSM 5265 / BT)	Bacteria	1481	37	0.0249831	0.00440427	107	0.0722485	0.0222989
309800	Haloferax volcanii (strain ATCC 29605 / DSM 3757 / JCM 8879 / NBRC 14742 / NCIMB 2012 / VKM B-1768 / DS2)	Archaea	3996	876	0.219219	0.0551115	802	0.200701	0.0930358
309801	Thermomicrobium roseum (strain ATCC 27502 / DSM 5159 / P-2)	Bacteria	2858	269	0.0941218	0.0178198	477	0.1669	0.0683469
309807	Salinibacter ruber (strain DSM 13855 / M31)	Bacteria	2812	811	0.288407	0.0644153	545	0.193812	0.0669857
310779	Streptomyces yanglinensis	Bacteria	8055	2093	0.259839	0.0621707	3220	0.399752	0.205872
310780	Streptomyces rubidus	Bacteria	7682	1877	0.244337	0.0626446	3075	0.400286	0.225863
310781	Streptomyces guanduensis	Bacteria	6769	1698	0.250849	0.0717416	2845	0.420298	0.233975
310782	Streptomyces paucisporeus	Bacteria	7034	1533	0.217941	0.0519265	2761	0.392522	0.219051
311180	Yangia pacifica	Bacteria	5729	399	0.0696457	0.0169375	1023	0.178565	0.0840301
311333	Chryseobacterium soldanellicola	Bacteria	3680	142	0.038587	0.00766645	439	0.119293	0.0419879
311334	Chryseobacterium taeanense	Bacteria	3464	136	0.039261	0.00807793	416	0.120092	0.0452728
311402	Agrobacterium vitis (strain S4 / ATCC BAA-846)	Bacteria	5353	437	0.0816365	0.021446	695	0.129834	0.0619493
311403	Agrobacterium radiobacter (strain K84 / ATCC BAA-868)	Bacteria	6674	356	0.0533413	0.0135012	775	0.116122	0.0545625
311410	Labrenzia alba	Bacteria	6265	427	0.0681564	0.0172847	625	0.0997606	0.0402649
311458	Candidatus Caldiarchaeum subterraneum	Archaea	2154	41	0.0190344	0.00332943	150	0.0696379	0.0198832
312017	Tetrahymena thermophila (strain SB210)	Eukaryota	26971	8915	0.33054	0.105521	15351	0.569167	0.265138
312153	Polynucleobacter asymbioticus (strain DSM 18221 / CIP 109841 / QLW-P1DMWA-1)	Bacteria	2074	93	0.0448409	0.0093421	160	0.0771456	0.0398877
312168	Anaerovirgula multivorans	Bacteria	5186	126	0.0242962	0.00516003	501	0.0966062	0.0291298
312284	marine actinobacterium PHSC20C1	Bacteria	2668	210	0.0787106	0.0192632	564	0.211394	0.113219
312309	Aliivibrio fischeri (strain ATCC 700601 / ES114)	Bacteria	3813	155	0.0406504	0.0101915	352	0.0923158	0.0349162
312540	Acidiplasma cupricumulans	Archaea	1683	21	0.0124777	0.00239453	179	0.106358	0.0288068
313367	Jannaschia seosinensis	Bacteria	3710	402	0.108356	0.027275	616	0.166038	0.090784
313368	Maribius salinus	Bacteria	3413	327	0.0958101	0.0251087	644	0.18869	0.0936431
313589	Janibacter sp. HTCC2649	Bacteria	4081	594	0.145553	0.0340384	1089	0.266846	0.135978
313594	Polaribacter irgensii 23-P	Bacteria	2556	50	0.0195618	0.00350451	187	0.0731612	0.0193932
313595	Psychroflexus torquis (strain ATCC 700755 / ACAM 623)	Bacteria	3457	104	0.0300839	0.00735496	333	0.0963263	0.0289796
313596	Robiginitalea biformata (strain ATCC BAA-864 / HTCC2501 / KCTC 12146)	Bacteria	3211	195	0.0607287	0.0141169	285	0.0887574	0.0297808
313598	Polaribacter sp. MED152	Bacteria	2634	79	0.0299924	0.00526996	302	0.114655	0.045891
313603	Maribacter sp. (strain HTCC2170 / KCCM 42371)	Bacteria	3411	87	0.0255057	0.00752141	289	0.0847259	0.0295732
313606	Microscilla marina ATCC 23134	Bacteria	8248	444	0.0538312	0.0134847	1042	0.126334	0.0502471
313612	Lyngbya sp. (strain PCC 8106)	Bacteria	6110	567	0.0927987	0.0289899	822	0.134534	0.052109
313624	Nodularia spumigena CCY9414	Bacteria	5211	333	0.0639033	0.0182074	484	0.0928804	0.0316214
313628	Lentisphaera araneosa HTCC2155	Bacteria	4982	224	0.0449619	0.010019	489	0.0981534	0.0227101
314225	Erythrobacter litoralis (strain HTCC2594)	Bacteria	2999	382	0.127376	0.0275191	486	0.162054	0.0652519
314230	Blastopirellula marina DSM 3645	Bacteria	6010	632	0.105158	0.0277582	689	0.114642	0.0457711
314231	Fulvimarina pelagi HTCC2506	Bacteria	3739	424	0.113399	0.0340506	480	0.128377	0.0563493
314232	Yoonia vestfoldensis SKA53	Bacteria	3061	142	0.0463901	0.0102566	516	0.168572	0.0861944
314253	Nitrobacter sp. Nb-311A	Bacteria	4089	482	0.117877	0.0321696	566	0.13842	0.0606487
314254	Oceanicaulis sp. HTCC2633	Bacteria	3028	294	0.0970938	0.0225651	566	0.186922	0.087701
314256	Oceanicola granulosus (strain ATCC BAA-861 / DSM 15982 / KCTC 12143 / HTCC2516)	Bacteria	3791	314	0.0828277	0.0231797	951	0.250857	0.139503
314260	Parvularcula bermudensis (strain ATCC BAA-594 / HTCC2503 / KCTC 12087)	Bacteria	2687	320	0.119092	0.0263484	463	0.172311	0.0729753
314262	Roseobacter sp. MED193	Bacteria	4501	294	0.0653188	0.0174347	529	0.117529	0.0529001
314265	Pelagibaca bermudensis (strain DSM 26914 / JCM 13377 / KCTC 12554 / HTCC2601)	Bacteria	5420	473	0.0872694	0.0238332	900	0.166052	0.0858254
314266	Sphingomonas sp. (strain SKA58)	Bacteria	3892	337	0.0865879	0.0202113	704	0.180884	0.0878898
314270	Rhodobacteraceae bacterium HTCC2083	Bacteria	4108	194	0.0472249	0.0114778	361	0.0878773	0.0370124
314271	Maritimibacter alkaliphilus HTCC2654	Bacteria	4692	407	0.0867434	0.0247916	577	0.122975	0.0619795
314276	Idiomarina baltica OS145	Bacteria	2601	147	0.0565167	0.0128454	266	0.102268	0.0320127
314278	Nitrococcus mobilis Nb-231	Bacteria	3484	250	0.0717566	0.0155453	342	0.098163	0.0417663
314282	Psychromonas sp. CNPT3	Bacteria	2578	63	0.0244375	0.00749677	222	0.0861133	0.0350494
314283	Reinekea blandensis MED297	Bacteria	4236	234	0.0552408	0.0130756	368	0.0868744	0.0326659
314285	Congregibacter litoralis KT71	Bacteria	3868	295	0.0762668	0.0166841	471	0.121768	0.0415588
314287	gamma proteobacterium HTCC2207	Bacteria	2388	119	0.0498325	0.0109262	233	0.0975712	0.0337637
314289	Vibrio sp. AND4	Bacteria	3926	179	0.0455935	0.0109289	346	0.0881304	0.0320565
314292	Photobacterium angustum (strain S14 / CCUG 15956)	Bacteria	4552	190	0.0417399	0.0112412	408	0.0896309	0.0322238
314315	Lactobacillus sakei subsp. sakei (strain 23K)	Bacteria	1872	114	0.0608974	0.014868	223	0.119124	0.0475056
314345	Mariprofundus ferrooxydans PV-1	Bacteria	2856	185	0.0647759	0.016021	276	0.0966387	0.035046
314607	beta proteobacterium KB13	Bacteria	1317	42	0.0318907	0.00621401	126	0.095672	0.0396835
314608	Shewanella benthica KT99	Bacteria	4158	159	0.0382395	0.00939079	310	0.0745551	0.0323799
314722	Pseudoxanthomonas suwonensis	Bacteria	3063	286	0.0933725	0.0199666	819	0.267385	0.118631
315358	Spiroplasma eriocheiris	Bacteria	1180	65	0.0550847	0.0142092	230	0.194915	0.0540268
315423	Palleronia marisminoris	Bacteria	3664	343	0.0936135	0.0225859	601	0.164028	0.0741159
315750	Bacillus pumilus (strain SAFR-032)	Bacteria	3699	187	0.0505542	0.0127064	442	0.119492	0.0410739
316055	Rhodopseudomonas palustris (strain BisA53)	Bacteria	4851	507	0.104515	0.0250785	972	0.200371	0.0992038
316056	Rhodopseudomonas palustris (strain BisB18)	Bacteria	4864	509	0.104646	0.025373	1079	0.221834	0.10999
316057	Rhodopseudomonas palustris (strain BisB5)	Bacteria	4392	487	0.110883	0.0277745	908	0.20674	0.0923185
316058	Rhodopseudomonas palustris (strain HaA2)	Bacteria	4680	458	0.0978632	0.0236605	1036	0.221368	0.10714
316067	Geobacter daltonii (strain DSM 22248 / JCM 15807 / FRC-32)	Bacteria	3798	184	0.0484466	0.00973136	391	0.102949	0.0608167
316274	Herpetosiphon aurantiacus (strain ATCC 23779 / DSM 785)	Bacteria	5254	424	0.0807004	0.0188927	807	0.153597	0.0561181
316278	Synechococcus sp. (strain RCC307)	Bacteria	2528	185	0.0731804	0.018229	307	0.12144	0.0459565
316279	Synechococcus sp. (strain CC9902)	Bacteria	2301	170	0.0738809	0.0186339	191	0.0830074	0.0281194
316280	Streptomyces peucetius subsp. caesius ATCC 27952	Bacteria	6389	1273	0.199249	0.0522085	1897	0.296917	0.147426
316330	Microbispora sp. ATCC PTA-5024	Bacteria	7799	1081	0.138608	0.0353718	2439	0.312732	0.164796
317025	Hydrogenovibrio crunogenus (strain XCL-2)	Bacteria	2187	132	0.0603567	0.0144788	218	0.0996799	0.0308217
317619	Prochlorothrix hollandica PCC 9006 = CALU 1027	Bacteria	3609	422	0.11693	0.0311212	544	0.150734	0.0427293
317655	Sphingopyxis alaskensis (strain DSM 13593 / LMG 18877 / RB2256)	Bacteria	3184	290	0.0910804	0.0187706	853	0.267902	0.133553
317936	Nostoc sp. PCC 7107	Bacteria	5185	326	0.0628737	0.0151617	564	0.108775	0.0390814
318161	Shewanella denitrificans (strain OS217 / ATCC BAA-1090 / DSM 15013)	Bacteria	3727	196	0.0525892	0.0121271	418	0.112155	0.0451078
318167	Shewanella frigidimarina (strain NCIMB 400)	Bacteria	3990	169	0.0423559	0.0101149	403	0.101003	0.0391943
318464	Clostridium sulfidigenes	Bacteria	3148	55	0.0174714	0.0033643	388	0.123253	0.0384933
318479	Dracunculus medinensis	Metazoa	10898	1582	0.145164	0.0416521	2686	0.246467	0.0838243
318586	Paracoccus denitrificans (strain Pd 1222)	Bacteria	5019	433	0.0862722	0.0200263	1038	0.206814	0.101424
319236	Nonlabens sediminis	Bacteria	2951	107	0.0362589	0.00924628	293	0.0992884	0.041203
319238	Sediminicola luteus	Bacteria	3771	136	0.0360647	0.00957604	322	0.0853885	0.0373934
319501	Brevibacillus sp. WF146	Bacteria	3884	175	0.0450566	0.00952906	336	0.0865088	0.0266977
319652	Pediococcus cellicola	Bacteria	1916	110	0.0574113	0.0127451	216	0.112735	0.044969
319795	Deinococcus geothermalis (strain DSM 11300)	Bacteria	3006	357	0.118762	0.0283247	584	0.194278	0.0966851
319970	Enterococcus devriesei	Bacteria	3133	183	0.0584105	0.0146606	346	0.110437	0.0366408
320483	Anaplasma marginale (strain Florida)	Bacteria	939	81	0.086262	0.0402157	111	0.118211	0.0553298
320497	Neoasaia chiangmaiensis	Bacteria	2999	302	0.1007	0.0215229	469	0.156385	0.063681
320771	Pedosphaera parvula (strain Ellin514)	Bacteria	6492	452	0.0696242	0.0127547	692	0.106593	0.0589521
320778	Photobacterium ganghwense	Bacteria	4693	232	0.0494353	0.0115488	433	0.0922651	0.0302026
321146	Mycosphaerella eumusae	Fungi	10939	5012	0.458177	0.190091	4290	0.392175	0.134669
321267	Shimia marina	Bacteria	3874	245	0.0632421	0.0156234	521	0.134486	0.060747
321332	Synechococcus sp. (strain JA-2-3B'a(2-13))	Bacteria	2835	246	0.0867725	0.0201939	326	0.114991	0.0340367
321339	Citreimonas salinaria	Bacteria	4109	399	0.0971039	0.0236565	820	0.199562	0.0998593
321614	Phaeosphaeria nodorum (strain SN15 / ATCC MYA-4574 / FGSC 10173)	Fungi	15998	5978	0.373672	0.157791	4838	0.302413	0.110584
321763	Halarsenatibacter silvermanii	Bacteria	2587	215	0.0831078	0.0193258	492	0.190182	0.0678093
321967	Lactobacillus paracasei (strain ATCC 334 / BCRC 17002 / CIP 107868 / KCTC 3260 / NRRL B-441)	Bacteria	2708	175	0.0646233	0.018099	297	0.109675	0.0464613
322019	Acanthocystis turfacea chlorella virus 1	Viruses	860	95	0.110465	0.0599586	140	0.162791	0.0903537
322104	Scheffersomyces stipitis (strain ATCC 58785 / CBS 6054 / NBRC 10063 / NRRL Y-11545)	Fungi	5797	1893	0.326548	0.0988652	2393	0.4128	0.132354
322505	Sharpea azabuensis	Bacteria	2425	75	0.0309278	0.00717561	242	0.0997938	0.0328956
322710	Azotobacter vinelandii (strain DJ / ATCC BAA-1303)	Bacteria	4990	391	0.0783567	0.0165847	611	0.122445	0.0486577
322866	Leptolyngbya valderiana BDU 20041	Bacteria	5400	628	0.116296	0.0260087	945	0.175	0.0661164
323097	Nitrobacter hamburgensis (strain DSM 10229 / NCIMB 13809 / X14)	Bacteria	4243	537	0.126561	0.0318491	719	0.169456	0.078316
323259	Methanospirillum hungatei JF-1 (strain ATCC 27890 / DSM 864 / NBRC 100397 / JF-1)	Archaea	3087	135	0.0437318	0.011705	311	0.100745	0.0335944
323261	Nitrosococcus oceani (strain ATCC 19707 / BCRC 17464 / NCIMB 11848 / C-107)	Bacteria	2995	187	0.0624374	0.0127588	293	0.0978297	0.028603
323426	beta proteobacterium MWH-P2sevCIIIb	Bacteria	2981	127	0.0426032	0.00883136	252	0.0845354	0.036894
323848	Nitrosospira multiformis (strain ATCC 25196 / NCIMB 11849 / C 71)	Bacteria	2732	245	0.0896779	0.0178827	256	0.0937042	0.0286416
323850	Shewanella loihica (strain ATCC BAA-1088 / PV-4)	Bacteria	3855	225	0.0583658	0.0129824	411	0.106615	0.0390771
[truncated: 8,696 more rows]
