# Supplementary material for: Evolutionary Study of Disorder in Protein Sequences
Source: Biomolecules. 2020 Oct 6;10(10):1413. doi: 10.3390/biom10101413 (PMC7650552; doi:10.3390/biom10101413)
Supplement: Supplementary file 1 [file biomolecules-10-01413-s001.zip › biomolecules-936875-supplementary v5/Suppl_Table_S2.xlsx]

## Sheet: Suppl_Table_S2
species	abbreviation
Amphimedon queenslandica	Aqu
Anolis carolinensis	Aca
Anopheles gambiae	Aga
Arabidopsis thaliana	Ath
Bos taurus	Bta
Brachypodium distachyon	Bdi
Branchiostoma floridae	Bfl
Caenorhabditis elegans	Cel
Canis lupus	Cfa
Chlamydomonas reinhardtii	Cre
Ciona intestinalis	Cin
Danio rerio	Dre
Daphnia pulex	Dpu
Dictyostelium discoideum	Ddi
Drosophila melanogaster	Dme
Emericella nidulans	Eni
Encephalitozoon cuniculi	Ecu
Entamoeba histolytica	Ehi
Felis catus	Fca
Gallus gallus	Gga
Homo sapiens	Hsa
Kluyveromyces lactis	Kla
Leishmania major	Lma
Mus musculus	Mmu
Nematostella vectensis	Nve
Neurospora crassa	Ncr
Oryza sativa	Osa
Ostreococcus tauri	Ota
Pan troglodytes	Ptr
Phytophthora ramorum	Pra
Plasmodium falciparum	Pfa
Rattus norvegicus	Rno
Saccharomyces cerevisiae	Sce
Schizosaccharomyces pombe	Spo
Sorghum bicolor	Sbi
Takifugu rubripes	Tru
Tetraodon nigroviridis	Tni
Theileria annulata	Tan
Trypanosoma brucei	Tbr
Ustilago maydis	Uma
Vitis vinifera	Vvi
Xenopus tropicalis	Xtr
Yarrowia lipolytica	Yli
Zea mays	Zma
