# Supplementary material for: Evolutionary Study of Disorder in Protein Sequences
Source: Biomolecules. 2020 Oct 6;10(10):1413. doi: 10.3390/biom10101413 (PMC7650552; doi:10.3390/biom10101413)
Supplement: Supplementary file 1 [file biomolecules-10-01413-s001.zip › biomolecules-936875-supplementary v5/Suppl_Table_S3.xlsx]

## Sheet: Suppl_Table_S2
cluster	hs.mm	hs.dr	hs.dm	hs.sc	H.sapiens	M.musculus	D.rerio	D.melanogaster	S.cerevisiae
1	0	0.87	0.63	0.84	O14737	P56812	Q7ZUZ4	Q9VUZ8	Q04773
2	0.96	0.96	0.62	0.21	O00267	O55201	Q9DDT5	Q9V460	P27692
2	0.94	0.81	0.66	0.52	O00541	Q9EQ61	P79741	Q9VL96	P53261
2	0.78	0.74	0.63	0.44	O14617	O54774	B7ZUU8	P54362	Q08951
2	0.8	0.58	0.43	0.43	O43159	Q9DB85	F1R692	Q7K2B0	P38961
2	1	0.71	0.75	0.6	O43818	Q91WM3	E9QD90	Q8MSW9	Q06506
2	0.94	0.86	0.42	0.53	O60337	Q6ZQ89	E7EZ17	Q9W023	P40318
2	0.99	0.86	0.82	0.64	O60841	Q05D44	F1QB47	Q9VZP5	P39730
2	0.84	0.78	0.87	0	O75208	Q8K1Z0	A2AV34	Q8MKN0	Q05779
2	1	0.97	0.6	0.18	O75533	Q99NB9	F1QGM7	Q9VPR5	P49955
2	0.82	0.63	0.48	0.59	O75683	P70279	Q6DRK9	Q9VDS6	P36080
2	0.87	0.68	0.7	0.73	O95602	O35134	E7F710	P91875	P10964
2	0.95	0.66	0.58	0.55	P05423	Q91WD1	A8E5I3	Q8SYM9	P25441
2	0.99	0.58	0.53	0.45	P08240	Q9DBG7	E7EZW6	Q9U5L1	P32916
2	0.79	0.83	0.63	0.51	P19447	P49135	Q7ZVV1	Q02870	Q00578
2	0.84	0.88	0.76	0.39	P25205	P25206	Q5RIC5	Q9XYU1	P24279
2	0.86	0.98	0.62	0.3	P29084	Q9D902	Q6NXA3	O96881	P36145
2	0.98	0.55	0.45	0.46	P30260	A2A6Q5	F1Q5X3	Q9VS37	P38042
2	0.93	0.78	0.89	0.76	P33991	P49717	Q6NZV2	Q26454	P30665
2	0.98	0.41	0.49	0.79	P36957	Q9D2G2	F1QFQ6	Q9VGQ1	P19262
2	0.9	0.88	0.79	0.8	P46087	Q922K7	F1QWP7	A1Z909	P40991
2	0.98	0.83	0.22	0.58	P48444	Q5XJY5	Q7ZW27	Q9W555	P43621
2	1	0.86	0.85	0.55	P49736	P97310	H9GXA1	P49735	P29469
2	0.93	0.73	0.35	0.52	P52701	P54276	B8JLI1	Q9VUM0	Q03834
2	1	0.98	0.68	0.65	P61218	P61219	Q6DGS5	Q24320	P20435
2	1	1	0.96	0.88	P62191	P62192	A8KC30	P48601	P40327
2	1	0.97	0.8	0	Q12874	Q9D554	F1QRL9	O46106	P19736
2	0.84	0.82	0.56	0.55	Q13610	Q99LL5	Q7ZWE1	A1Z8D0	P21304
2	0.81	0.8	0.52	0.31	Q14562	A2A4P0	E7F7E3	A1Z9L3	P24384
2	0.88	0.67	0.42	0.41	Q14692	Q6PGF5	E7F349	Q9VVC9	Q08965
2	0.94	0.54	0.54	0.49	Q15046	Q99MN1	Q6DHE6	Q9W327	P15180
2	0.98	0.78	0.54	0.88	Q15397	Q8BKS9	E9QJ83	O61345	Q04373
2	0.62	0.84	0.6	0.54	Q5C9Z4	Q3UFM5	F1REG2	Q9W020	Q06132
2	0.98	0.89	0.78	0.44	Q5F1R6	E9Q8D0	Q6PGY5	Q9W0X8	P53863
2	0.83	0.83	0.29	0.59	Q68CQ4	Q8BTT6	Q6PEH4	Q9W1G1	P40498
2	1	0.67	0.5	0.6	Q7KZ85	Q62383	Q8UVK2	Q9W420	P23615
2	0.99	0.56	0.44	0.41	Q86V81	O08583	F1Q9D1	Q9V3E7	Q12159
2	0.97	0.87	0.57	0.32	Q8N122	Q8K4Q0	E7F7S1	Q9W437	P38873
2	0.73	0.75	0.25	0.65	Q8N8A6	Q6P9R1	Q6DRI7	P26802	P53734
2	0.9	0.88	0.63	0	Q8TBZ6	Q8C1Z8	E7FBE2	Q9VR56	Q12400
2	1	0.62	0.53	0.55	Q92541	A2AQ19	F1QFQ9	Q9W261	P53064
2	0.98	0.98	0.69	0	Q93009	Q6A4J8	F1QUS9	Q9VYQ8	P50101
2	0.99	0.88	0.82	0	Q99613	Q8R1B4	Q6PFQ2	A1ZAX1	P32497
2	1	0.89	0.85	0.21	Q9BUQ8	D3Z0M9	Q6P9Z2	Q9VJ74	P23394
2	0.96	0.88	0.71	0.75	Q9BY44	Q8BJW6	Q4QRJ7	Q9VNX8	P53235
2	0.59	0.84	0.4	0.57	Q9H6R4	Q8R5K4	F1Q4S6	Q8IH00	P53254
2	0.85	0.76	0.87	0.83	Q9NP79	Q9CR26	Q5RJ50	Q9W0B3	Q06263
2	0.95	0.93	0.86	0.84	Q9NU22	A2ANY6	F1Q532	A8DYB0	Q12019
2	0.89	0.86	0.88	0.25	Q9NVP1	Q8K363	F1QLW8	Q9VD51	Q03532
2	0.98	0.91	0.93	0	Q9P015	Q9CPR5	Q6DGM3	Q9VPF6	P36520
2	0.76	0.82	0.61	0.5	Q9P287	Q9CWI3	Q5BJJ7	Q9VFR0	Q06338
2	0.96	0.94	0.77	0	Q9UGP8	Q8VHE0	F1QGI2	Q9VS57	P14906
2	0.84	0.79	0.52	0.4	Q9UI10	Q61749	Q5RIE2	Q9W1Q8	P12754
2	0.83	0.58	0.44	0.56	Q9Y3B9	Q9CYX7	Q7ZV20	Q9VFE6	Q06511
2	0.81	0.87	0.42	0.5	Q9Y3T9	Q9WV70	F1QFC4	Q9VIF0	P39744
2	0.88	0.77	0.43	0.56	Q9Y4C8	Q8R3C6	F1QF98	Q9VT19	Q06106
2	1	0.98	0.98	0.13	Q9Y5B9	Q920B9	E7F5E9	Q8IRG6	P32558
3	0.99	0.69	0	0.58	O43143	O35286	E7F3I8	Q7K3M5	P53131
3	1	0.82	0	0.31	O95478	Q9CR47	F1QDL2	O76994	P40078
3	0.68	0.57	0.15	0.47	P28715	P35689	F1QJS3	Q4LDP6	P07276
3	0.9	0.61	0	0.49	P40692	Q9JK91	B8A6F5	A1Z7C1	P38920
3	0.79	0.49	0.15	0.49	P53990	Q9CX00	Q7ZVT1	Q9VRY6	P53843
3	0.86	0.71	0.27	0.48	Q03701	P53569	F1R9Z2	Q9VTE6	Q12176
3	0.8	0.49	0	0.42	Q13895	O54825	F1R7L3	P51406	P38333
3	0.81	0.53	0.24	0.53	Q15542	Q8C092	B8JIQ0	P49846	P38129
3	0.86	0.67	0.33	0.45	Q6P3W7	Q8CFE4	Q1L881	Q9VAR0	P53009
3	0.75	0.59	0	0.59	Q86U38	Q8BMC4	E7EZJ0	Q7JX95	P47077
3	0.85	0.66	0.28	0.35	Q8IY37	Q6NZL1	B8JLP0	O46072	Q04217
3	0.96	0.65	0	0.7	Q969E8	Q8C8T8	Q3KRG3	Q9VBI0	Q06672
3	0.88	0.42	0	0.45	Q96NY9	Q91ZJ0	Q7SXA9	Q9V3T1	Q04149
3	0.98	0.48	0	0.46	Q99816	Q61187	E7F4Y8	Q9VVA7	P25604
3	0.82	0.7	0.23	0.32	Q9NW13	Q8CGC6	Q1LUW0	Q9W124	P37838
3	0.98	0.73	0	0.37	Q9UEE9	O88271	F1QUC1	Q8SXI2	P38326
3	0.93	0.93	0	0.77	Q9Y3E7	Q9CQ10	Q6NY88	Q9VN02	P36095
4	0.64	0.49	0.37	0.31	O00566	Q810V0	E7F5L8	Q9VLK1	P47083
4	1	0.54	0.67	0.04	O14981	E9QAE3	F1Q603	Q9VF02	P32333
4	0.99	0.93	0.43	0	O15355	Q61074	F1QJE5	Q7K4Q5	P39966
4	0.95	0.59	0	0	O43242	P14685	Q6NYV1	P25161	P40016
4	0.96	0.65	0.4	0.18	O43290	Q9Z315	Q6DG11	Q95TU2	Q12420
4	0.76	0.46	0.19	0.24	O43395	Q922U1	Q6DRF8	Q9VW52	Q03338
4	1	0.6	0.52	0.31	O60869	Q9JMG1	Q6PBY3	Q9XZ03	O14467
4	0.69	0.75	0.28	0	O75140	P61460	E7EXM8	Q9W0E3	P47170
4	0.89	0.22	0.42	0	O75691	Q5XG71	H9GX86	Q9W246	P35194
4	0.86	0.53	0.21	0	O75717	P59328	E7F296	Q494K2	Q01454
4	1	0.56	0.35	0.28	O94888	Q6P5G6	Q6P3G3	Q7K4I5	Q06682
4	0.62	0.71	0.39	0	O95155	Q9ES00	E7FEA3	Q9VK44	P54860
4	0.67	0.66	0.41	0.13	O95391	Q8BHJ9	Q5U3F2	Q9VAQ7	Q02775
4	0.69	0.59	0.36	0.22	P09884	P33609	E7FB68	P26019	P13382
4	0.91	1	0	0	P11021	P20029	Q6P3L3	P29844	P16474
4	0.95	0.72	0.41	0	P14314	O08795	F1RBW3	Q9VJD1	Q04924
4	0.95	0.61	0.32	0.35	P18858	P37913	B0S533	Q9W1H4	P04819
4	0.98	1	0.28	0	P22314	Q02053	F1RCA1	Q8T0L3	P22515
4	0.85	0.93	0	0	P26196	P54823	E7FD91	P23128	P39517
4	0.86	0.63	0.54	0	P29083	Q9D0D5	Q5SQE1	O96880	P36100
4	0.77	0.8	0.46	0.21	P35251	P35601	F1Q5P6	P35600	P38630
4	0.97	0.73	0.54	0.31	P42285	Q9CZU3	F1QD61	Q9Y134	P47047
4	0.99	0.66	0.7	0.3	P50579	O08663	F1Q4Z2	Q9VL89	P38174
4	0.78	0.33	0.24	0.04	P52948	Q6PFD9	E7F981	Q9VCH5	P49687
4	0.94	0.52	0.25	0.2	P54198	Q61666	A2CEX6	O17468	P32480
4	0.81	0.81	0.59	0.15	P55010	P59325	Q7ZWA9	Q9VXK6	P38431
4	1	0.92	0	0	P62750	P62751	F1QGI3	Q9W0A8	P04456
4	0.85	0.6	0.35	0.31	P78316	Q8R3N1	E7FFS5	Q9VEJ2	Q99207
4	0.68	0.53	0.43	0.15	P82094	B9EKI3	F1REB9	Q9W3V2	P47166
4	0.86	0.87	0.3	0	Q07864	Q9WVF7	B0V351	Q9VCN1	P21951
4	0.8	0.73	0	0	Q08AM6	Q80WQ2	Q66L58	Q9VG59	Q06708
4	0.92	0.7	0.39	0	Q12986	B1AY10	E7FBQ7	P40798	P53971
4	0.9	0.7	0	0	Q13724	Q80UM7	B8A4C4	Q9VZ04	P53008
4	0.79	0.6	0.29	0	Q13823	Q99LH1	F1Q9A5	Q7JXU4	P53742
4	0.87	0.56	0	0	Q14152	P23116	Q6PCR7	Q9VN25	P38249
4	0.93	0.81	0.36	0.21	Q14669	G5E870	F1RCR6	Q9VN58	P33202
4	0.67	0.72	0.6	0.3	Q14690	Q6NS46	B8JIP9	Q9VC94	Q05022
4	0.67	0.58	0.26	0.35	Q14694	P52479	E7F2D1	Q8IQ27	Q01477
4	0.98	0.24	0.24	0	Q15291	Q8BX09	F1QST7	Q9VPH8	P39706
4	0.56	0.74	0	0	Q15435	Q3UM45	Q32PL1	Q9VEK8	P36047
4	0.95	0.69	0.69	0.35	Q15906	Q62481	Q1L8X4	Q9VKM6	Q03388
4	0.59	0.36	0.24	0.29	Q58A45	Q640Q5	E7EXP6	Q95RR8	P36102
4	0.98	0.75	0.68	0	Q6P1R4	Q8C2P3	F1QQD1	Q9VPM1	P53759
4	1	1	0.32	0	Q6P2Q9	Q99PV0	F1R7K1	A1Z8U0	P33334
4	0.86	0.54	0	0	Q6R327	Q6QI06	E7F0Y5	Q9VWJ6	P40061
4	0.6	0.49	0	0	Q7Z569	Q99MP8	F1Q6D7	Q9VDZ1	P38748
4	0.91	0.66	0.43	0.06	Q7Z6Z7	Q7TMY8	E7F8Q5	Q9VXR3	Q03280
4	0.97	0.71	0	0	Q86TP1	Q8BIW1	E7F6P6	O18399	P38698
4	0.86	0.59	0	0	Q8IYB8	Q80YD1	A4IG62	Q9VN03	P32580
4	0.87	0.67	0.44	0.24	Q8TDD1	Q8K4L0	Q8JGR2	Q8SY39	Q12389
4	0.97	0.92	0.38	0	Q8WUM4	Q9WU78	F1Q5T7	Q9VB05	Q12033
4	0.55	0.63	0.58	0	Q8WVB6	Q8BIW9	F1QF60	Q8IQ05	P49956
4	1	0.74	0.67	0.33	Q8WVC0	Q5XJE5	Q6NYV9	Q94546	P38439
4	1	0.5	0	0	Q8WWY3	Q8CCF0	Q7SXM7	Q9VUM1	P49704
4	0.75	0.67	0.55	0.13	Q92620	Q80X98	F1QND0	Q9VY54	P15938
4	0.62	0.4	0.34	0.13	Q96EU6	Q3UFY0	Q1L876	Q9VFJ1	Q12481
4	0.5	0.4	0.18	0.33	Q96GQ7	Q921N6	F1QPH6	Q7JQN4	P32892
4	0.87	0.42	0.24	0.25	Q96PZ0	Q91VU7	B1H1H9	Q9VSK9	Q08647
4	0.92	0.63	0.44	0.24	Q99460	Q3TXS7	F1QY43	Q9V3P6	P32565
4	0.59	0.56	0.12	0.24	Q99543	P54103	Q6NWJ4	Q9VP77	P32527
4	0.97	0.65	0	0	Q99570	Q8VD65	E7FAU9	Q9VHH2	P22219
4	1	0.76	0.36	0.33	Q9BQ67	Q810D6	F1QGP3	Q8SYL1	Q04225
4	0.76	0.6	0.6	0.14	Q9GZR7	Q9ESV0	E7F580	Q6NQY9	P38112
4	0.9	0.76	0	0	Q9H1K0	Q80Y56	F1QYJ2	Q9VLS5	P32609
4	0.68	0.37	0.17	0.31	Q9H4L7	Q04692	B0R061	Q9VL72	P31380
4	0.89	0.5	0.42	0.3	Q9HAU5	A2AT37	F1Q8G7	Q9W3L1	P38798
4	1	0.72	0	0.15	Q9HCE5	Q3UIK4	Q6NZ22	Q9VLP7	P25583
4	1	1	0.49	0	Q9NPF5	Q9JI44	B8JI50	Q7K3D8	P53201
4	0.81	0.55	0.43	0.21	Q9NQZ2	Q9JI13	Q66I02	Q9I7W5	Q12136
4	0.64	0.49	0.17	0.21	Q9NTJ3	Q8CG47	E7FGC2	Q9V3A7	Q12267
4	0.88	0.71	0.38	0	Q9NUW8	Q8BJ37	E7FEK0	Q9VQM4	P38319
4	1	0.47	0	0.07	Q9P2I0	O35218	F1QVV4	Q9V3D6	Q12102
4	0.98	0.49	0.3	0.18	Q9ULG1	Q6ZPV2	F1Q5B4	Q9VDY1	P53115
4	0.65	0.52	0.32	0.05	Q9UNS1	Q9R1X4	E7FGL0	Q8INH7	P53840
4	1	0.53	0	0	Q9UQE7	Q9CW03	Q1LVV8	Q9VXE9	P47037
4	0.68	0.58	0.41	0.23	Q9Y2I7	Q9Z1T6	B2KTE1	O96838	P34756
4	0.76	0.46	0.39	0	Q9Y5B0	Q7TSG2	E7FFL3	Q9W147	Q03254
4	0.89	0.67	0.49	0.31	Q9Y5J1	Q5SSI6	F1R628	Q9V7P1	P40362
5	0.53	0.31	0.27	0	A5YKK6	Q6ZQ08	A1A5H6	A8DY81	P25655
5	0	0.67	0	0	O00233	Q9CR00	F1R7L1	Q9VFS8	P40555
5	0.55	0.21	0.28	0	O60673	Q61493	E7FDC5	Q9GSR1	P14284
5	0	0.2	0.15	0	O75153	Q5SW19	A0JMD0	A1ZAB5	Q03690
5	0	0	0	0	O75486	B0QZW4	F1QN32	Q9VGE2	P06844
5	0	0	0	0	O77932	O70348	F1QH67	Q9VXA8	P53063
5	0	0.15	0	0.2	O95202	Q9Z2I0	Q1LY46	P91927	Q08179
5	0.24	0.53	0.03	0	O95347	Q8CG48	F1R0P1	Q7KK96	P38989
5	0	0.57	0	0.53	P15880	P25444	Q6NWC3	P31009	P25443
5	0.45	0.43	0.32	0.19	P36915	P36916	Q1LXP8	Q9VIJ9	P53145
5	0	0	0.03	0.13	P37198	Q63850	E9QIQ3	Q7JXF5	P14907
5	0.57	0.15	0	0	P41214	Q61211	B0UYH2	Q9NG60	Q04600
5	0.52	0.3	0.4	0.28	P42696	Q8C5L7	Q6DHU2	Q9VJG2	Q08208
5	0.72	0	0	0	P48556	Q9CX56	Q6IQH4	Q9V436	P32496
5	0	0	0	0	P49591	P26638	Q6DRC0	Q9VQL1	P07284
5	0.26	0	0	0	P52732	Q6P9P6	F1QK82	P46863	P28742
5	0	0	0	0	P54098	P54099	E7FH64	Q27607	P15801
5	0.34	0	0.13	0	P54278	P54279	E7F558	A1ZA03	P14242
5	0	0	0	0	P55036	O35226	Q6IQC6	P55035	P38886
5	0.25	0.76	0	0	P57740	Q8BH74	Q5RGI2	Q9V466	P52891
5	0.36	0	0	0	Q01780	P56960	F1Q5Q7	Q9VFF3	Q12149
5	0	0.13	0	0	Q10570	Q9EPU4	F1QCJ8	Q9V726	Q06632
5	0.44	0	0	0	Q13144	Q8CHW4	F1RBR0	Q9W541	P32501
5	0.27	0.03	0.24	0.38	Q13206	Q80Y44	F1QMM9	Q9VX34	P20448
5	0.37	0.25	0.13	0	Q13472	O70157	F1R242	Q9NG98	P13099
5	0.31	0.1	0	0	Q15003	Q8C156	A2BG39	Q9VIP9	P38170
5	0	0	0	0	Q15070	Q8BGA9	F1QFT8	Q9Y171	P39952
5	0.29	0.82	0.09	0.19	Q15637	Q64213	F1QP64	Q9VEJ1	Q12186
5	0.59	0	0	0	Q53GS9	Q3TIX9	A3KQ59	Q9VWP1	P43589
5	0	0	0	0	Q5JRX3	Q8K411	Q7ZVZ6	Q9V9E3	P32898
5	0	0.77	0	0	Q5VIR6	Q8CCB4	E7FAG0	Q9VQY8	P47061
5	0.46	0.17	0.13	0	Q86UA1	Q8K2Z2	Q1JPZ7	Q7KRW8	Q03776
5	0.41	0.32	0.5	0.27	Q8N954	Q3UFS4	Q6DGZ0	Q9VI83	Q06152
5	0.11	0.31	0.16	0.3	Q8N9T8	Q8VDQ9	Q6DRJ4	Q9VTU0	P42846
5	0.2	0.48	0	0.16	Q8TBB5	Q921I2	F1Q7L5	Q9VTZ7	Q08979
5	0.55	0.25	0	0	Q92878	P70388	F1Q537	Q9W252	P12753
5	0	0	0	0	Q92979	O35130	F1QQ17	Q9W4J5	Q06287
5	0.38	0	0	0.33	Q92994	Q8CFK2	Q5TZ89	Q9VEL2	P29056
5	0	0.62	0.27	0.4	Q969H0	Q8VBV4	F1RCB5	Q9VZF4	P39014
5	0	0	0	0	Q96EK9	Q9D1R2	Q0P457	O46079	P34253
5	0	0	0	0.09	Q96S15	Q8CFJ9	Q7ZVL2	Q9XZ25	Q08281
5	0.55	0.19	0	0	Q96SB8	Q924W5	A5PN27	Q9VCB8	Q12749
5	0.27	0.3	0.36	0	Q99741	O89033	F1R1N7	Q9VSM9	P09119
5	0	0	0	0	Q9BPX3	E9PWG6	F1QJY8	A1Z987	Q06680
5	0.48	0	0	0	Q9BQ52	Q80Y81	F1QHE2	Q8MKW7	P36159
5	0	0	0.17	0	Q9BSC4	Q5RJG1	Q802W4	Q9V3P2	P48234
5	0.27	0.13	0.27	0.06	Q9BVS4	Q9CQS5	A5WUT7	Q9VBU2	P40160
5	0	0	0	0	Q9BYG3	Q91VE6	Q8JIY8	Q9VCY1	P53927
5	0	0	0	0	Q9BZJ0	P63154	E7FGM7	P17886	Q12309
5	0.46	0.28	0	0.47	Q9HCN4	Q8VCE2	F1R8Z3	Q9V3R3	P47122
5	0	0.37	0	0	Q9HD20	Q9EPE9	F1R1X4	Q9VKJ6	P39986
5	0.58	0.34	0.02	0	Q9UBZ9	Q920Q2	B0UY97	Q9W0P2	P12689
5	0.62	0	0	0.24	Q9UJK0	Q5HZH2	F1QYS3	Q9VFA0	Q12094
5	0	0.75	0	0	Q9UJX6	Q8BZQ7	B8JLK0	Q9W1E5	Q12440
5	0	0	0	0	Q9UK59	Q923B1	Q7T3E4	Q9VSD7	P24309
5	0	0.34	0.16	0.17	Q9ULX3	Q8BW10	F1R4C1	Q9W2Y4	Q08444
5	0	0	0	0.24	Q9UM11	Q9R1K5	E7FF93	Q9W4H9	P53197
5	0.34	0.13	0.16	0	Q9Y253	Q9JJN0	F1Q7Z9	Q9VNX1	Q04049
5	0	0.32	0	0	Q9Y4A5	Q80YV3	E7FBH6	Q8I8U7	P38811
6	0.97	0	0	0	O00488	Q9DB42	E7FCM9	Q9W3Y0	Q08004
6	1	0	0	0	O43513	Q9CZB6	Q7ZV35	Q9GYV9	Q08278
6	0.77	0.42	0	0	O43660	Q922V4	F1R5Z8	Q9VYQ9	Q12417
6	1	0	0	0	O75312	Q62384	Q1LY31	Q9W379	P53303
6	0.87	0	0	0	O95568	Q9CZ09	B8A4F2	Q9VQK8	P40481
6	1	0	0	0	P18754	Q8VE37	Q6NY65	P25171	P21827
6	0.76	0.42	0	0	P27694	Q8VEE4	Q6NY74	Q24492	P22336
6	0.91	0	0	0	P27708	B2RQC6	F1QS89	P05990	P07259
6	0.86	0	0	0	P49247	P47968	B8JI15	Q8MLS2	Q12189
6	0.87	0	0	0	P49354	Q61239	A1L1V1	Q9VR31	P29703
6	0.94	0.24	0	0	P49848	Q62311	Q66HZ5	P49847	P53040
6	0.72	0	0.12	0	P50747	Q920N2	F1QPM3	Q9VNC3	P48445
6	0.82	0.2	0	0	P55789	P56213	A4QNU9	Q7KUU5	P27882
6	0.92	0	0.19	0	P55884	Q8JZQ9	E7F5F8	Q0E940	P06103
6	0.73	0.37	0	0	Q08J23	Q1HFZ0	A5PMI3	Q9W4M9	P38205
6	0.83	0	0	0	Q12893	Q9WUH1	Q1LVD9	Q9VMD2	Q12239
6	0.69	0	0.33	0.34	Q13416	Q60862	F1QSS1	Q24168	P32833
6	0.95	0.33	0	0	Q13601	Q8BGA5	F1R1V6	Q9VPU8	P25586
6	0.8	0	0	0	Q15021	Q8K2Z4	F1QT55	Q9VAJ1	Q06156
6	0.92	0	0	0.42	Q15477	Q6NZR5	F1R881	Q9VCH8	P35207
6	1	0	0	0	Q6PJI9	Q8C0M0	E7FE58	Q9VKK2	Q03897
6	0.91	0.23	0	0	Q8IY18	Q8CG46	E7F0W1	Q8IPT2	Q08204
6	0.8	0	0.13	0	Q8NBF6	Q80U56	E7F955	Q9VYB2	Q12500
6	0.97	0	0	0.76	Q92968	Q9D0K1	Q6PFQ3	Q7JRD4	P80667
6	0.88	0	0	0.39	Q96FZ2	Q8R1M0	A5PLB0	Q9VHI3	Q04471
6	0.91	0	0	0	Q9H611	Q80SX8	Q7ZV90	Q9VQR3	P07271
6	0.69	0.31	0	0.15	Q9H981	Q8R2S9	P59679	Q9VX09	Q12386
6	0.81	0	0.52	0.65	Q9NRX1	Q9CPS7	Q6VEU3	Q9VR89	Q99216
6	0.92	0	0.14	0	Q9NWZ5	Q91YL3	F1QWG3	Q8MQK4	P27515
6	0.99	0.32	0	0	Q9NXH9	Q3TX08	F1QGD9	Q9VK89	P15565
6	0.73	0.16	0.32	0.28	Q9NZM5	Q8BK35	F1REU2	Q9W3C2	Q12080
6	0.98	0	0	0	Q9UHB9	Q8BMA6	F1QI99	Q9VSS2	P38687
6	0.84	0.39	0	0	Q9Y2X3	Q6DFW4	F1QG43	Q9VM69	Q12499
7	0.83	0.41	0.52	0.46	O00429	Q8K1M6	Q7SXN5	Q9VQE0	P54861
7	0.77	0.25	0.46	0.22	O43148	Q9D0L8	Q1MTD3	Q9VJQ4	P32783
7	0.47	0.44	0.54	0.29	P10515	Q8BMF4	B3DIV6	Q9VM14	P12695
7	0.75	0.48	0.51	0	P26640	Q9Z1Q9	F1Q740	Q0E993	P07806
7	0.4	0.36	0.76	0	P28340	P52431	B3DKJ9	P54358	P15436
7	0.85	0.53	0.5	0	P30793	Q05915	E7FGQ8	P48596	P51601
7	0.96	0.44	0.46	0.35	P31948	Q60864	Q5RKM3	Q9VPN5	P15705
7	0.76	0.39	0.4	0.18	P36776	Q8CGK3	E7F2J3	Q7KUT2	P36775
7	1	0	0.93	0.26	Q13200	Q8VDM4	F1R334	Q9VW54	P38764
7	0.95	0.27	0.77	0	Q13573	Q9CSN1	F1R6U5	P39736	P28004
7	0.46	0.47	0.59	0.33	Q2NL82	Q5SWD9	E7FCX4	Q9VP47	Q07381
7	0.75	0.44	0.58	0.2	Q53GS7	Q8R322	Q6DRB1	Q9V4W1	Q12315
7	0.49	0	0.77	0	Q6NXT6	Q4VBD2	A2BIE7	Q9VED0	P40085
7	0.71	0.22	0.54	0	Q6PI26	Q7TMX5	A1L1R0	Q9VI74	P40486
7	0.99	0.4	0.55	0.31	Q7Z2Z2	Q8C0D5	E7FAW9	Q9VV61	P53893
7	0.47	0	0.72	0	Q8IYI6	Q6PGF7	F1QE13	Q7KRZ3	P38261
7	0.69	0.44	0.61	0.43	Q8N5U6	Q3UIW5	B0UXR5	Q9W0D8	Q06436
7	0.87	0.45	0.66	0	Q8TDN6	Q9DCA5	F1R9X4	Q9VZE6	Q08235
7	0.85	0.45	0.48	0.38	Q8WTT2	Q8VI84	Q6DRN3	Q9VI82	Q07896
7	0.74	0.45	0.56	0	Q92504	Q31125	Q9PUB8	Q9V3A4	P40544
7	0.88	0	0.6	0	Q92698	P70270	F1Q8K0	O76460	P32863
7	0.78	0.53	0.62	0	Q92900	Q9EPU0	F1RCY6	Q9VYS3	P30771
7	0.68	0	0.6	0	Q96BW1	B1AVZ0	Q6NYU7	Q9VRQ1	P18562
7	0.4	0.42	0.54	0.57	Q96G46	Q91XI1	F1QJQ7	Q9VIS4	Q06053
7	0.89	0.46	0.64	0.32	Q96HR8	Q3UMQ8	F1QXL6	Q9VJ62	P53919
7	0.89	0	0.42	0	Q96P70	Q91YE6	A2VD24	Q9VGP4	P53067
7	0.93	0.37	0.64	0.31	Q9BW85	Q9D6J3	A8WHR3	Q7JVH0	P28320
7	0.77	0.38	0.75	0	Q9H7D7	Q8C6G8	Q5SP67	Q7K0L4	P25569
7	0.32	0.56	0.52	0.47	Q9H8H2	Q6NZQ2	A2BFD2	Q86B47	P36120
7	1	0.35	0.6	0.22	Q9H9Y2	Q7TND5	Q6IQU6	Q9VKB4	P38805
7	0.89	0.45	0.54	0	Q9HCS7	Q9DCD2	Q1LY92	A1Z9G2	Q04048
7	0.38	0.47	0.47	0.48	Q9NVU7	Q80UZ2	Q6NV26	Q7KKH3	P53313
7	0.75	0	0.55	0	Q9NY12	Q9CY66	Q7ZVE0	Q7KVQ0	P28007
7	0.61	0.56	0.7	0.44	Q9NY61	Q9JKX4	F1QLI8	Q9VM95	Q06631
7	0.67	0.19	0.41	0	Q9UBB9	Q9ERA6	Q6DI35	Q9Y103	Q06411
7	0.67	0	0.49	0	Q9UJA5	Q8CE96	F1QFE5	Q8MS69	P41814
