# Supplementary material for: Evolutionary Study of Disorder in Protein Sequences
Source: Biomolecules. 2020 Oct 6;10(10):1413. doi: 10.3390/biom10101413 (PMC7650552; doi:10.3390/biom10101413)
Supplement: Supplementary file 1 [file biomolecules-10-01413-s001.zip › biomolecules-936875-supplementary v5/Suppl_Table_S4.xlsx]

## Sheet: panther_enrichment_hs
cluster	go_cat	term	bkg_count	cluster_count	expected_count	fold Enrichment	P-value	proteins
2	MF	binding (GO:0005488)	268	30	15.27	1.96	5.82e-05	Q15046,Q12874,Q5C9Z4,Q99613,Q9P287,O43818,P29084,Q7KZ85,O75683,Q9Y5B9,P62191,P52701,Q15397,Q14562,P33991,Q92541,Q9Y4C8,O00267,Q14692,Q9BY44,O00541,P25205,Q8N122,Q9Y3T9,Q68CQ4,O60841,O75208,O75533,P49736,P08240
2	MF	RNA binding (GO:0003723)	97	16	5.53	2.9	0.000134	Q15046,Q12874,Q5C9Z4,Q99613,O43818,O75683,Q15397,Q14562,Q9Y4C8,O00267,Q14692,Q9BY44,O00541,Q68CQ4,O60841,O75533
2	CC	nucleolus (GO:0005730)	76	14	4.33	3.23	0.000139	O95602,Q5C9Z4,Q9H6R4,O43818,O75683,Q15397,P61218,Q9Y4C8,Q9NVP1,Q14692,O00541,O43159,Q9Y3T9,Q68CQ4
2	MF	nucleic acid binding (GO:0003676)	142	20	8.09	2.47	0.00017	Q15046,Q12874,Q5C9Z4,Q99613,O43818,O75683,P52701,Q15397,Q14562,P33991,Q9Y4C8,O00267,Q14692,Q9BY44,O00541,P25205,Q68CQ4,O60841,O75533,P49736
2	CC	intracellular organelle part (GO:0044446)	347	33	19.77	1.67	0.000535	O95602,O60337,O14617,Q12874,Q5C9Z4,P05423,Q9P287,Q9H6R4,O43818,P29084,Q9BUQ8,Q7KZ85,O75683,Q9Y5B9,P52701,Q15397,Q14562,P61218,Q92541,Q9UGP8,Q9Y4C8,Q9NVP1,O00267,Q14692,Q9BY44,P48444,O00541,O43159,Q9Y3T9,Q68CQ4,O75208,O75533,P08240
2	CC	organelle part (GO:0044422)	348	33	19.83	1.66	0.00055	O95602,O60337,O14617,Q12874,Q5C9Z4,P05423,Q9P287,Q9H6R4,O43818,P29084,Q9BUQ8,Q7KZ85,O75683,Q9Y5B9,P52701,Q15397,Q14562,P61218,Q92541,Q9UGP8,Q9Y4C8,Q9NVP1,O00267,Q14692,Q9BY44,P48444,O00541,O43159,Q9Y3T9,Q68CQ4,O75208,O75533,P08240
2	CC	nuclear part (GO:0044428)	225	25	12.82	1.95	0.000567	O95602,Q12874,Q5C9Z4,P05423,Q9H6R4,O43818,P29084,Q9BUQ8,Q7KZ85,O75683,Q9Y5B9,P52701,Q15397,Q14562,P61218,Q92541,Q9Y4C8,Q9NVP1,O00267,Q14692,O00541,O43159,Q9Y3T9,Q68CQ4,O75533
2	MF	organic cyclic compound binding (GO:0097159)	159	20	9.06	2.21	0.00073	Q15046,Q12874,Q5C9Z4,Q99613,O43818,O75683,P52701,Q15397,Q14562,P33991,Q9Y4C8,O00267,Q14692,Q9BY44,O00541,P25205,Q68CQ4,O60841,O75533,P49736
2	MF	heterocyclic compound binding (GO:1901363)	159	20	9.06	2.21	0.00073	Q15046,Q12874,Q5C9Z4,Q99613,O43818,O75683,P52701,Q15397,Q14562,P33991,Q9Y4C8,O00267,Q14692,Q9BY44,O00541,P25205,Q68CQ4,O60841,O75533,P49736
2	CC	nuclear lumen (GO:0031981)	157	19	8.94	2.12	0.00142	O95602,Q5C9Z4,Q9H6R4,O43818,P29084,Q7KZ85,O75683,Q9Y5B9,Q15397,P61218,Q92541,Q9Y4C8,Q9NVP1,O00267,Q14692,O00541,O43159,Q9Y3T9,Q68CQ4
2	CC	nucleus (GO:0005634)	321	30	18.29	1.64	0.00204	O95602,Q12874,Q5C9Z4,P05423,Q9H6R4,O43818,P29084,Q9BUQ8,Q7KZ85,O75683,Q9Y5B9,P52701,Q15397,Q14562,P61218,P33991,Q13610,Q92541,Q9Y4C8,Q9NVP1,O00267,Q14692,O00541,P25205,O43159,Q9Y3T9,Q68CQ4,O75533,P49736,Q8N8A6
2	CC	intracellular organelle (GO:0043229)	484	39	27.57	1.41	0.0036	O95602,O60337,O14617,Q12874,Q5C9Z4,P05423,Q9P287,Q9H6R4,O43818,P29084,Q9BUQ8,Q7KZ85,O75683,Q9Y5B9,P52701,Q15397,Q14562,P61218,P33991,Q13610,Q92541,Q9UGP8,Q9Y4C8,Q9NVP1,O00267,Q14692,Q9BY44,P48444,Q9NP79,O00541,P25205,O43159,Q9Y3T9,Q68CQ4,O75208,O75533,P49736,Q8N8A6,P08240
2	CC	organelle (GO:0043226)	484	39	27.57	1.41	0.0036	O95602,O60337,O14617,Q12874,Q5C9Z4,P05423,Q9P287,Q9H6R4,O43818,P29084,Q9BUQ8,Q7KZ85,O75683,Q9Y5B9,P52701,Q15397,Q14562,P61218,P33991,Q13610,Q92541,Q9UGP8,Q9Y4C8,Q9NVP1,O00267,Q14692,Q9BY44,P48444,Q9NP79,O00541,P25205,O43159,Q9Y3T9,Q68CQ4,O75208,O75533,P49736,Q8N8A6,P08240
2	CC	membrane-enclosed lumen (GO:0031974)	170	19	9.68	1.96	0.00371	O95602,Q5C9Z4,Q9H6R4,O43818,P29084,Q7KZ85,O75683,Q9Y5B9,Q15397,P61218,Q92541,Q9Y4C8,Q9NVP1,O00267,Q14692,O00541,O43159,Q9Y3T9,Q68CQ4
2	CC	intracellular organelle lumen (GO:0070013)	170	19	9.68	1.96	0.00371	O95602,Q5C9Z4,Q9H6R4,O43818,P29084,Q7KZ85,O75683,Q9Y5B9,Q15397,P61218,Q92541,Q9Y4C8,Q9NVP1,O00267,Q14692,O00541,O43159,Q9Y3T9,Q68CQ4
2	CC	organelle lumen (GO:0043233)	170	19	9.68	1.96	0.00371	O95602,Q5C9Z4,Q9H6R4,O43818,P29084,Q7KZ85,O75683,Q9Y5B9,Q15397,P61218,Q92541,Q9Y4C8,Q9NVP1,O00267,Q14692,O00541,O43159,Q9Y3T9,Q68CQ4
2	MF	protein-containing complex binding (GO:0044877)	24	6	1.37	4.39	0.00406	P29084,Q7KZ85,Q9Y5B9,P52701,Q9BY44,P08240
2	CC	nucleolar part (GO:0044452)	43	8	2.45	3.27	0.00444	O95602,Q9H6R4,O43818,P61218,Q14692,O00541,Q9Y3T9,Q68CQ4
2	CC	transcription elongation factor complex (GO:0008023)	10	4	0.57	7.02	0.00506	Q7KZ85,Q9Y5B9,Q92541,O00267
2	CC	intracellular membrane-bounded organelle (GO:0043231)	457	37	26.03	1.42	0.00555	O95602,O60337,O14617,Q12874,Q5C9Z4,P05423,Q9H6R4,O43818,P29084,Q9BUQ8,Q7KZ85,O75683,Q9Y5B9,P52701,Q15397,Q14562,P61218,P33991,Q13610,Q92541,Q9UGP8,Q9Y4C8,Q9NVP1,O00267,Q14692,P48444,Q9NP79,O00541,P25205,O43159,Q9Y3T9,Q68CQ4,O75208,O75533,P49736,Q8N8A6,P08240
2	CC	membrane-bounded organelle (GO:0043227)	457	37	26.03	1.42	0.00555	O95602,O60337,O14617,Q12874,Q5C9Z4,P05423,Q9H6R4,O43818,P29084,Q9BUQ8,Q7KZ85,O75683,Q9Y5B9,P52701,Q15397,Q14562,P61218,P33991,Q13610,Q92541,Q9UGP8,Q9Y4C8,Q9NVP1,O00267,Q14692,P48444,Q9NP79,O00541,P25205,O43159,Q9Y3T9,Q68CQ4,O75208,O75533,P49736,Q8N8A6,P08240
2	MF	mRNA binding (GO:0003729)	12	4	0.68	5.85	0.00849	Q15397,O00267,Q9BY44,O75533
2	BP	pre-replicative complex assembly involved in nuclear cell cycle DNA replication (GO:0006267)	6	3	0.34	8.78	0.00989	P33991,P25205,P49736
2	BP	ribosomal large subunit biogenesis (GO:0042273)	21	5	1.2	4.18	0.0105	O75683,Q9NVP1,Q9Y3B9,O00541,Q9Y3T9
2	CC	t-UTP complex (GO:0034455)	31	6	1.77	3.4	0.0118	Q9H6R4,O43818,Q14692,O00541,Q9Y3T9,Q68CQ4
2	BP	mitotic DNA replication (GO:1902969)	7	3	0.4	7.52	0.0136	P33991,P25205,P49736
2	CC	preribosome (GO:0030684)	44	7	2.51	2.79	0.0163	Q9H6R4,O43818,Q9Y3B9,Q14692,O00541,Q9Y3T9,Q68CQ4
2	CC	intracellular non-membrane-bounded organelle (GO:0043232)	165	17	9.4	1.81	0.0171	O95602,Q5C9Z4,Q9P287,Q9H6R4,O43818,Q7KZ85,O75683,Q15397,P61218,Q9Y4C8,Q9NVP1,Q14692,Q9BY44,O00541,O43159,Q9Y3T9,Q68CQ4
2	CC	non-membrane-bounded organelle (GO:0043228)	165	17	9.4	1.81	0.0171	O95602,Q5C9Z4,Q9P287,Q9H6R4,O43818,Q7KZ85,O75683,Q15397,P61218,Q9Y4C8,Q9NVP1,Q14692,Q9BY44,O00541,O43159,Q9Y3T9,Q68CQ4
2	BP	cell cycle DNA replication (GO:0044786)	9	3	0.51	5.85	0.0231	P33991,P25205,P49736
2	BP	nuclear DNA replication (GO:0033260)	9	3	0.51	5.85	0.0231	P33991,P25205,P49736
2	BP	transcription elongation from RNA polymerase II promoter (GO:0006368)	9	3	0.51	5.85	0.0231	Q7KZ85,Q9Y5B9,O00267
2	BP	DNA-templated transcription, elongation (GO:0006354)	9	3	0.51	5.85	0.0231	Q7KZ85,Q9Y5B9,O00267
2	MF	transcription factor binding (GO:0008134)	9	3	0.51	5.85	0.0231	P29084,P62191,Q9Y3T9
2	BP	maturation of LSU-rRNA from tricistronic rRNA transcript (SSU-rRNA, 5.8S rRNA, LSU-rRNA) (GO:0000463)	3	2	0.17	11.7	0.0257	Q9NVP1,O00541
2	BP	regulation of mRNA metabolic process (GO:1903311)	3	2	0.17	11.7	0.0257	Q7KZ85,Q9Y4C8
2	BP	regulation of mRNA processing (GO:0050684)	3	2	0.17	11.7	0.0257	Q7KZ85,Q9Y4C8
2	BP	maturation of LSU-rRNA (GO:0000470)	10	3	0.57	5.27	0.0289	Q9NVP1,Q9Y3B9,O00541
2	BP	double-strand break repair via break-induced replication (GO:0000727)	10	3	0.57	5.27	0.0289	P33991,P25205,P49736
2	BP	regulation of protein modification process (GO:0031399)	10	3	0.57	5.27	0.0289	Q9P287,Q8N122,Q9Y3T9
2	MF	translation initiation factor activity (GO:0003743)	10	3	0.57	5.27	0.0289	Q99613,Q9BY44,O60841
2	CC	intracellular part (GO:0044424)	626	44	35.66	1.23	0.0303	O95602,O60337,O14617,Q15046,Q12874,Q5C9Z4,P05423,Q99613,Q9P287,Q9H6R4,O43818,P29084,Q9BUQ8,Q7KZ85,O75683,Q9Y5B9,P62191,P52701,Q15397,Q14562,P61218,P33991,Q13610,Q92541,Q9UGP8,Q9Y4C8,Q9NVP1,Q93009,O00267,Q14692,Q9BY44,P48444,Q9NP79,O00541,P25205,Q8N122,O43159,Q9Y3T9,Q68CQ4,O75208,O75533,P49736,Q8N8A6,P08240
2	CC	intracellular (GO:0005622)	627	44	35.72	1.23	0.0303	O95602,O60337,O14617,Q15046,Q12874,Q5C9Z4,P05423,Q99613,Q9P287,Q9H6R4,O43818,P29084,Q9BUQ8,Q7KZ85,O75683,Q9Y5B9,P62191,P52701,Q15397,Q14562,P61218,P33991,Q13610,Q92541,Q9UGP8,Q9Y4C8,Q9NVP1,Q93009,O00267,Q14692,Q9BY44,P48444,Q9NP79,O00541,P25205,Q8N122,O43159,Q9Y3T9,Q68CQ4,O75208,O75533,P49736,Q8N8A6,P08240
2	CC	cell part (GO:0044464)	629	44	35.83	1.23	0.0303	O95602,O60337,O14617,Q15046,Q12874,Q5C9Z4,P05423,Q99613,Q9P287,Q9H6R4,O43818,P29084,Q9BUQ8,Q7KZ85,O75683,Q9Y5B9,P62191,P52701,Q15397,Q14562,P61218,P33991,Q13610,Q92541,Q9UGP8,Q9Y4C8,Q9NVP1,Q93009,O00267,Q14692,Q9BY44,P48444,Q9NP79,O00541,P25205,Q8N122,O43159,Q9Y3T9,Q68CQ4,O75208,O75533,P49736,Q8N8A6,P08240
2	CC	cell (GO:0005623)	629	44	35.83	1.23	0.0303	O95602,O60337,O14617,Q15046,Q12874,Q5C9Z4,P05423,Q99613,Q9P287,Q9H6R4,O43818,P29084,Q9BUQ8,Q7KZ85,O75683,Q9Y5B9,P62191,P52701,Q15397,Q14562,P61218,P33991,Q13610,Q92541,Q9UGP8,Q9Y4C8,Q9NVP1,Q93009,O00267,Q14692,Q9BY44,P48444,Q9NP79,O00541,P25205,Q8N122,O43159,Q9Y3T9,Q68CQ4,O75208,O75533,P49736,Q8N8A6,P08240
2	BP	ribosome biogenesis (GO:0042254)	69	9	3.93	2.29	0.0308	Q5C9Z4,Q9H6R4,O75683,Q9NVP1,Q9Y3B9,Q14692,O00541,Q9Y3T9,Q68CQ4
2	BP	DNA replication initiation (GO:0006270)	11	3	0.63	4.79	0.0354	P33991,P25205,P49736
2	CC	90S preribosome (GO:0030686)	20	4	1.14	3.51	0.0359	Q9H6R4,Q14692,O00541,Q9Y3T9
2	BP	regulation of protein kinase activity (GO:0045859)	4	2	0.23	8.78	0.0372	Q9P287,Q8N122
2	BP	protein targeting to ER (GO:0045047)	4	2	0.23	8.78	0.0372	Q9UGP8,P08240
2	BP	establishment of protein localization to endoplasmic reticulum (GO:0072599)	4	2	0.23	8.78	0.0372	Q9UGP8,P08240
2	BP	regulation of protein serine/threonine kinase activity (GO:0071900)	4	2	0.23	8.78	0.0372	Q9P287,Q8N122
2	BP	positive regulation of transcription elongation from RNA polymerase II promoter (GO:0032968)	4	2	0.23	8.78	0.0372	Q7KZ85,Q9Y5B9
2	BP	positive regulation of DNA-templated transcription, elongation (GO:0032786)	4	2	0.23	8.78	0.0372	Q7KZ85,Q9Y5B9
2	MF	nucleosome binding (GO:0031491)	4	2	0.23	8.78	0.0372	Q7KZ85,Q9Y5B9
2	MF	histone binding (GO:0042393)	4	2	0.23	8.78	0.0372	Q7KZ85,Q9Y3T9
2	BP	regulation of nitrogen compound metabolic process (GO:0051171)	75	9	4.27	2.11	0.0385	Q9P287,Q7KZ85,Q9Y5B9,P52701,Q15397,Q9Y4C8,O00267,Q8N122,Q9Y3T9
2	BP	regulation of primary metabolic process (GO:0080090)	75	9	4.27	2.11	0.0385	Q9P287,Q7KZ85,Q9Y5B9,P52701,Q15397,Q9Y4C8,O00267,Q8N122,Q9Y3T9
2	BP	nuclear division (GO:0000280)	31	5	1.77	2.83	0.0397	Q9P287,P52701,P33991,P25205,P49736
2	BP	regulation of cellular protein metabolic process (GO:0032268)	21	4	1.2	3.34	0.0411	Q9P287,Q15397,Q8N122,Q9Y3T9
2	MF	DNA replication origin binding (GO:0003688)	12	3	0.68	4.39	0.0425	P33991,P25205,P49736
2	BP	protein-DNA complex subunit organization (GO:0071824)	32	5	1.82	2.74	0.044	Q7KZ85,Q9Y5B9,P33991,P25205,P49736
2	BP	nucleic acid metabolic process (GO:0090304)	260	22	14.81	1.49	0.044	Q15046,Q12874,Q9H6R4,P29084,Q9BUQ8,Q7KZ85,Q9Y5B9,P52701,Q14562,P33991,Q9Y4C8,Q9NVP1,Q9Y3B9,O00267,P46087,Q14692,O00541,P25205,Q9Y3T9,Q68CQ4,O75533,P49736
2	BP	ribosomal small subunit biogenesis (GO:0042274)	22	4	1.25	3.19	0.0466	Q5C9Z4,O75683,Q14692,Q68CQ4
2	BP	regulation of protein metabolic process (GO:0051246)	22	4	1.25	3.19	0.0466	Q9P287,Q15397,Q8N122,Q9Y3T9
2	MF	double-stranded DNA binding (GO:0003690)	22	4	1.25	3.19	0.0466	P52701,P33991,P25205,P49736
2	BP	cell cycle process (GO:0022402)	33	5	1.88	2.66	0.0486	Q9P287,P52701,P33991,P25205,P49736
2	BP	organelle fission (GO:0048285)	33	5	1.88	2.66	0.0486	Q9P287,P52701,P33991,P25205,P49736
2	CC	nucleoplasm (GO:0005654)	63	8	3.59	2.23	0.0486	P29084,Q7KZ85,Q9Y5B9,P61218,Q92541,Q9Y4C8,O00267,Q9Y3T9
2	CC	protein-containing complex (GO:0032991)	390	30	22.22	1.35	0.0493	O95602,O14617,Q12874,P05423,Q99613,Q9H6R4,O43818,P29084,Q9BUQ8,Q7KZ85,Q9Y5B9,P62191,P52701,Q14562,P61218,P33991,Q92541,Q9UGP8,Q9Y3B9,O00267,Q14692,Q9BY44,P48444,O00541,P25205,Q8N122,Q9Y3T9,Q68CQ4,O75533,P49736
3	BP	rRNA processing (GO:0006364)	51	4	0.88	4.54	0.0114	Q969E8,Q13895,Q8IY37,O95478
3	BP	rRNA metabolic process (GO:0016072)	55	4	0.95	4.21	0.0146	Q969E8,Q13895,Q8IY37,O95478
3	MF	endodeoxyribonuclease activity (GO:0004520)	10	2	0.17	11.56	0.0163	Q96NY9,P28715
3	MF	deoxyribonuclease activity (GO:0004536)	11	2	0.19	10.51	0.019	Q96NY9,P28715
3	BP	maturation of SSU-rRNA from tricistronic rRNA transcript (SSU-rRNA, 5.8S rRNA, LSU-rRNA) (GO:0000462)	13	2	0.22	8.9	0.0251	Q969E8,Q8IY37
3	BP	ribosome biogenesis (GO:0042254)	69	4	1.19	3.35	0.03	Q969E8,Q13895,Q8IY37,O95478
3	BP	ncRNA processing (GO:0034470)	75	4	1.3	3.08	0.0389	Q969E8,Q13895,Q8IY37,O95478
3	BP	maturation of SSU-rRNA (GO:0030490)	19	2	0.33	6.09	0.0473	Q969E8,Q8IY37
4	BP	ATP-dependent chromatin remodeling (GO:0043044)	6	4	0.48	8.4	0.00404	Q9H4L7,Q9ULG1,Q9NPF5,Q15906
4	CC	ribonucleoprotein complex (GO:1990904)	124	18	9.84	1.83	0.0145	Q58A45,O43290,Q8WWY3,Q9NQZ2,O75691,Q9HAU5,P62750,P78316,Q6P2Q9,O43395,Q14152,Q14690,Q92620,O00566,Q9Y5J1,Q96EU6,O95391,P26196
4	BP	nucleosome organization (GO:0034728)	10	4	0.79	5.04	0.0154	P54198,Q9ULG1,Q9NPF5,Q15906
4	BP	cellular catabolic process (GO:0044248)	90	14	7.14	1.96	0.0173	O75140,Q58A45,O95155,Q07864,P22314,Q99570,Q9HAU5,Q86TP1,O43242,Q99460,Q8IYB8,P09884,Q7Z6Z7,P11021
4	CC	t-UTP complex (GO:0034455)	31	7	2.46	2.85	0.0174	Q9NQZ2,O75691,P78316,Q14690,O00566,Q9Y5J1,Q96EU6
4	CC	nucleus (GO:0005634)	321	36	25.47	1.41	0.0179	Q13823,O43290,Q8WWY3,Q9NQZ2,Q9NUW8,O95155,Q12986,O75691,Q07864,P22314,P54198,P29083,Q96GQ7,Q9HAU5,Q9H4L7,P18858,O60869,P78316,Q6P2Q9,Q9ULG1,Q99460,O43395,Q9UNS1,Q14690,Q92620,P09884,O00566,Q9Y5J1,Q8TDD1,Q96EU6,Q8WVC0,O95391,O75717,Q9NPF5,Q15906,P11021
4	BP	chromatin remodeling (GO:0006338)	11	4	0.87	4.58	0.0198	Q9H4L7,Q9ULG1,Q9NPF5,Q15906
4	CC	small-subunit processome (GO:0032040)	25	6	1.98	3.02	0.0217	Q9NQZ2,O75691,P78316,Q14690,O00566,Q9Y5J1
4	CC	nuclear chromatin (GO:0000790)	12	4	0.95	4.2	0.0249	P54198,Q9ULG1,Q9UNS1,Q9NPF5
4	CC	nuclear chromosome part (GO:0044454)	34	7	2.7	2.59	0.0259	Q07864,P54198,Q9ULG1,Q9UNS1,P09884,O75717,Q9NPF5
4	BP	catabolic process (GO:0009056)	92	14	7.3	1.92	0.0281	O75140,Q58A45,O95155,Q07864,P22314,Q99570,Q9HAU5,Q86TP1,O43242,Q99460,Q8IYB8,P09884,Q7Z6Z7,P11021
4	CC	nuclear chromosome (GO:0000228)	35	7	2.78	2.52	0.0292	Q07864,P54198,Q9ULG1,Q9UNS1,P09884,O75717,Q9NPF5
4	CC	90S preribosome (GO:0030686)	20	5	1.59	3.15	0.0312	O75691,P78316,O00566,Q9Y5J1,Q96EU6
4	BP	regulation of metabolic process (GO:0019222)	99	14	7.86	1.78	0.0362	O75140,Q58A45,Q9Y5B0,Q12986,P54198,P29083,Q6R327,Q9HAU5,Q9ULG1,Q9UNS1,Q8WVC0,Q9NPF5,Q7Z6Z7,Q08AM6
4	BP	RNA catabolic process (GO:0006401)	21	5	1.67	3	0.0365	Q58A45,Q07864,Q9HAU5,Q8IYB8,P09884
4	BP	aromatic compound catabolic process (GO:0019439)	21	5	1.67	3	0.0365	Q58A45,Q07864,Q9HAU5,Q8IYB8,P09884
4	BP	organic cyclic compound catabolic process (GO:1901361)	21	5	1.67	3	0.0365	Q58A45,Q07864,Q9HAU5,Q8IYB8,P09884
4	BP	cellular nitrogen compound catabolic process (GO:0044270)	21	5	1.67	3	0.0365	Q58A45,Q07864,Q9HAU5,Q8IYB8,P09884
4	BP	nucleobase-containing compound catabolic process (GO:0034655)	21	5	1.67	3	0.0365	Q58A45,Q07864,Q9HAU5,Q8IYB8,P09884
4	BP	heterocycle catabolic process (GO:0046700)	21	5	1.67	3	0.0365	Q58A45,Q07864,Q9HAU5,Q8IYB8,P09884
4	BP	cellular macromolecule catabolic process (GO:0044265)	67	11	5.32	2.07	0.0382	Q58A45,O95155,Q07864,P22314,Q9HAU5,O43242,Q99460,Q8IYB8,P09884,Q7Z6Z7,P11021
4	BP	organic substance catabolic process (GO:1901575)	81	12	6.43	1.87	0.0383	Q58A45,O95155,Q07864,P22314,Q9HAU5,Q86TP1,O43242,Q99460,Q8IYB8,P09884,Q7Z6Z7,P11021
4	BP	macromolecule catabolic process (GO:0009057)	68	11	5.4	2.04	0.0392	Q58A45,O95155,Q07864,P22314,Q9HAU5,O43242,Q99460,Q8IYB8,P09884,Q7Z6Z7,P11021
4	BP	histone exchange (GO:0043486)	3	2	0.24	8.4	0.0461	Q9NPF5,Q15906
4	CC	phosphatidylinositol 3-kinase complex (GO:0005942)	3	2	0.24	8.4	0.0461	Q99570,Q08AM6
4	CC	phosphatidylinositol 3-kinase complex, class III (GO:0035032)	3	2	0.24	8.4	0.0461	Q99570,Q08AM6
4	MF	GTPase regulator activity (GO:0030695)	3	2	0.24	8.4	0.0461	O75140,P55010
5	MF	DNA-directed DNA polymerase activity (GO:0003887)	8	4	0.48	8.33	0.00327	O60673,Q9Y253,P54098,Q9UBZ9
5	MF	DNA polymerase activity (GO:0034061)	8	4	0.48	8.33	0.00327	O60673,Q9Y253,P54098,Q9UBZ9
5	BP	translesion synthesis (GO:0019985)	4	3	0.24	12.5	0.00513	O60673,Q9Y253,Q9UBZ9
5	BP	maturation of SSU-rRNA (GO:0030490)	19	5	1.14	4.38	0.00907	Q9BVS4,Q9UJK0,Q9BSC4,Q8N9T8,Q9ULX3
5	BP	postreplication repair (GO:0006301)	6	3	0.36	8.33	0.0114	O60673,Q9Y253,Q9UBZ9
5	BP	ribosomal small subunit biogenesis (GO:0042274)	22	5	1.32	3.79	0.0151	Q9BVS4,Q9UJK0,Q9BSC4,Q8N9T8,Q9ULX3
5	MF	structural constituent of nuclear pore (GO:0017056)	2	2	0.12	16.66	0.0176	P37198,P57740
5	CC	condensed chromosome (GO:0000793)	8	3	0.48	6.25	0.0206	Q92878,Q15003,Q9BPX3
5	MF	3'-5' exonuclease activity (GO:0008408)	8	3	0.48	6.25	0.0206	Q01780,Q92878,P54098
5	MF	catalytic activity, acting on DNA (GO:0140097)	34	6	2.04	2.94	0.0216	Q92878,O60673,Q9Y253,Q15003,P54098,Q9UBZ9
5	BP	homeostatic process (GO:0042592)	16	4	0.96	4.17	0.0227	Q9HD20,Q92878,O95202,Q969H0
5	BP	nucleic acid metabolic process (GO:0090304)	260	24	15.61	1.54	0.0232	Q9BVS4,Q9UK59,A5YKK6,Q92878,P49591,Q13206,Q92979,Q9Y4A5,Q10570,O60673,P54278,Q9Y253,Q9UJK0,P54098,P57740,O75486,Q9BSC4,Q8N9T8,Q92994,Q9BQ52,Q9UBZ9,Q86UA1,Q9BZJ0,Q9ULX3
5	MF	nuclease activity (GO:0004518)	25	5	1.5	3.33	0.0234	Q01780,Q9UK59,Q92878,P54098,Q9ULX3
5	BP	spliceosomal complex assembly (GO:0000245)	3	2	0.18	11.11	0.0282	Q86UA1,Q9BZJ0
5	BP	chromosome condensation (GO:0030261)	3	2	0.18	11.11	0.0282	Q15003,Q9BPX3
5	CC	site of double-strand break (GO:0035861)	3	2	0.18	11.11	0.0282	Q92878,Q9Y253
5	MF	exonuclease activity (GO:0004527)	10	3	0.6	5	0.0329	Q01780,Q92878,P54098
5	BP	rRNA processing (GO:0006364)	51	7	3.06	2.29	0.04	Q9BVS4,Q13206,Q92979,Q9UJK0,Q9BSC4,Q8N9T8,Q9ULX3
5	BP	cellular homeostasis (GO:0019725)	11	3	0.66	4.54	0.0402	Q9HD20,O95202,Q969H0
5	BP	RNA phosphodiester bond hydrolysis, endonucleolytic (GO:0090502)	4	2	0.24	8.33	0.0408	Q8N9T8,Q9BQ52
6	CC	DNA helicase complex (GO:0033202)	9	3	0.3	9.93	0.00563	O43660,Q9H981,P27694
6	CC	nuclear chromosome part (GO:0044454)	34	5	1.14	4.38	0.0069	O43660,Q9H981,P27694,Q15021,Q13416
6	CC	nuclear chromosome (GO:0000228)	35	5	1.17	4.26	0.00771	O43660,Q9H981,P27694,Q15021,Q13416
6	CC	ATPase complex (GO:1904949)	12	3	0.4	7.45	0.0109	O43660,Q9H981,P27694
6	CC	nuclear lumen (GO:0031981)	157	11	5.27	2.09	0.0149	O75312,Q9NRX1,O43660,Q9Y2X3,Q9H981,P27694,Q13601,P49848,Q15021,Q13416,Q9NZM5
6	CC	origin recognition complex (GO:0000808)	15	3	0.5	5.96	0.0183	O43660,P27694,Q13416
6	CC	replisome (GO:0030894)	5	2	0.17	11.92	0.0194	O43660,P27694
6	CC	chromosomal part (GO:0044427)	49	5	1.64	3.04	0.0267	O43660,Q9H981,P27694,Q15021,Q13416
6	MF	tRNA methyltransferase activity (GO:0008175)	7	2	0.23	8.51	0.0319	Q08J23,Q9NXH9
6	CC	chromosome (GO:0005694)	52	5	1.75	2.86	0.033	O43660,Q9H981,P27694,Q15021,Q13416
6	CC	membrane-enclosed lumen (GO:0031974)	170	11	5.71	1.93	0.0333	O75312,Q9NRX1,O43660,Q9Y2X3,Q9H981,P27694,Q13601,P49848,Q15021,Q13416,Q9NZM5
6	CC	intracellular organelle lumen (GO:0070013)	170	11	5.71	1.93	0.0333	O75312,Q9NRX1,O43660,Q9Y2X3,Q9H981,P27694,Q13601,P49848,Q15021,Q13416,Q9NZM5
6	CC	organelle lumen (GO:0043233)	170	11	5.71	1.93	0.0333	O75312,Q9NRX1,O43660,Q9Y2X3,Q9H981,P27694,Q13601,P49848,Q15021,Q13416,Q9NZM5
6	BP	tRNA methylation (GO:0030488)	8	2	0.27	7.45	0.0391	Q08J23,Q9NXH9
6	BP	meiotic cell cycle process (GO:1903046)	9	2	0.3	6.62	0.0469	P27694,Q15021
6	BP	meiotic cell cycle (GO:0051321)	9	2	0.3	6.62	0.0469	P27694,Q15021
6	BP	meiotic nuclear division (GO:0140013)	9	2	0.3	6.62	0.0469	P27694,Q15021
7	BP	ribonucleoprotein complex subunit organization (GO:0071826)	40	6	1.46	4.1	0.00423	Q9UBB9,Q96HR8,Q7Z2Z2,Q6PI26,Q9HCS7,Q8TDN6
7	BP	ribonucleoprotein complex biogenesis (GO:0022613)	94	9	3.44	2.61	0.00711	Q9H9Y2,Q96HR8,Q2NL82,Q7Z2Z2,Q9H8H2,Q6PI26,Q9HCS7,Q8TDN6,Q9NY12
7	BP	ribonucleoprotein complex assembly (GO:0022618)	37	5	1.36	3.69	0.0136	Q96HR8,Q7Z2Z2,Q6PI26,Q9HCS7,Q8TDN6
7	BP	ribosome biogenesis (GO:0042254)	69	7	2.53	2.77	0.0139	Q9H9Y2,Q96HR8,Q2NL82,Q7Z2Z2,Q9H8H2,Q8TDN6,Q9NY12
7	MF	GTPase activity (GO:0003924)	14	3	0.51	5.85	0.0196	Q2NL82,Q7Z2Z2,O00429
7	CC	post-mRNA release spliceosomal complex (GO:0071014)	5	2	0.18	10.92	0.0228	Q9UBB9,Q9HCS7
7	MF	GTP binding (GO:0005525)	5	2	0.18	10.92	0.0228	P30793,Q2NL82
7	BP	cellular component disassembly (GO:0022411)	16	3	0.59	5.12	0.0266	Q9UBB9,O00429,Q53GS7
7	CC	small nucleolar ribonucleoprotein complex (GO:0005732)	8	2	0.29	6.83	0.0457	Q96HR8,Q9NY12
