# Supplementary material for: Evolutionary Study of Disorder in Protein Sequences
Source: Biomolecules. 2020 Oct 6;10(10):1413. doi: 10.3390/biom10101413 (PMC7650552; doi:10.3390/biom10101413)
Supplement: Supplementary file 1 [file biomolecules-10-01413-s001.zip › biomolecules-936875-supplementary v5/Suppl_Table_S5.xlsx]

## Sheet: panther_enrichment_dm
cluster	go_cat	term	bkg_count	cluster_count	expected_count	fold Enrichment	P-value	proteins
2	CC	nucleolus (GO:0005730)	73	14	4.27	3.28	0.000124	Q9W020,O61345,Q7K2B0,Q9VT19,Q24320,Q8IH00,P91875,Q9VD51,Q9W1G1,Q8MSW9,Q9VDS6,Q9VL96,Q9VVC9,Q9VIF0
2	MF	RNA binding (GO:0003723)	94	16	5.5	2.91	0.00013	Q9W020,O61345,A1Z9L3,Q9VT19,Q9VZP5,Q9V460,Q9VPR5,Q9W327,Q9W1G1,Q8MSW9,Q9VDS6,A1ZAX1,Q9VL96,Q9VVC9,Q9VNX8,O46106
2	MF	nucleic acid binding (GO:0003676)	137	20	8.02	2.49	0.000162	Q9W020,O61345,A1Z9L3,Q9VT19,Q9XYU1,Q9VZP5,Q26454,Q9V460,Q9VPR5,Q9W327,Q9W1G1,Q9VUM0,Q8MSW9,Q9VDS6,A1ZAX1,P49735,Q9VL96,Q9VVC9,Q9VNX8,O46106
2	MF	binding (GO:0005488)	253	28	14.8	1.89	0.000315	Q9W020,O61345,A1Z9L3,Q9VT19,Q9XYU1,Q9W437,Q9VZP5,Q8IRG6,Q26454,Q9V460,Q9VPR5,Q9W420,Q9W327,Q8MKN0,Q9W1G1,Q9VUM0,Q8MSW9,Q9VDS6,O96881,A1ZAX1,Q9VFR0,P49735,Q9W261,Q9VL96,Q9VVC9,Q9VNX8,O46106,Q9U5L1
2	CC	intracellular organelle part (GO:0044446)	331	33	19.37	1.7	0.000468	Q9W020,P54362,O61345,Q7K2B0,A1Z9L3,Q9VT19,Q9VS57,Q9VJ74,Q9W023,Q8IRG6,Q24320,Q9V460,Q8IH00,Q9VPR5,Q9W555,Q9W420,P91875,Q8MKN0,Q9VD51,Q9W1G1,Q9VUM0,Q8MSW9,Q9VDS6,O96881,Q8SYM9,Q9VFR0,Q9W261,Q9VL96,Q9VVC9,Q9VNX8,Q9VIF0,O46106,Q9U5L1
2	CC	organelle part (GO:0044422)	332	33	19.43	1.7	0.000473	Q9W020,P54362,O61345,Q7K2B0,A1Z9L3,Q9VT19,Q9VS57,Q9VJ74,Q9W023,Q8IRG6,Q24320,Q9V460,Q8IH00,Q9VPR5,Q9W555,Q9W420,P91875,Q8MKN0,Q9VD51,Q9W1G1,Q9VUM0,Q8MSW9,Q9VDS6,O96881,Q8SYM9,Q9VFR0,Q9W261,Q9VL96,Q9VVC9,Q9VNX8,Q9VIF0,O46106,Q9U5L1
2	CC	nuclear part (GO:0044428)	220	25	12.87	1.94	0.000587	Q9W020,O61345,Q7K2B0,A1Z9L3,Q9VT19,Q9VJ74,Q8IRG6,Q24320,Q9V460,Q8IH00,Q9VPR5,Q9W420,P91875,Q9VD51,Q9W1G1,Q9VUM0,Q8MSW9,Q9VDS6,O96881,Q8SYM9,Q9W261,Q9VL96,Q9VVC9,Q9VIF0,O46106
2	MF	organic cyclic compound binding (GO:0097159)	153	20	8.95	2.23	0.000692	Q9W020,O61345,A1Z9L3,Q9VT19,Q9XYU1,Q9VZP5,Q26454,Q9V460,Q9VPR5,Q9W327,Q9W1G1,Q9VUM0,Q8MSW9,Q9VDS6,A1ZAX1,P49735,Q9VL96,Q9VVC9,Q9VNX8,O46106
2	MF	heterocyclic compound binding (GO:1901363)	153	20	8.95	2.23	0.000692	Q9W020,O61345,A1Z9L3,Q9VT19,Q9XYU1,Q9VZP5,Q26454,Q9V460,Q9VPR5,Q9W327,Q9W1G1,Q9VUM0,Q8MSW9,Q9VDS6,A1ZAX1,P49735,Q9VL96,Q9VVC9,Q9VNX8,O46106
2	CC	nucleus (GO:0005634)	306	30	17.91	1.68	0.00123	Q9W020,O61345,Q7K2B0,A1Z9L3,P26802,Q9VT19,Q9XYU1,Q9VJ74,Q8IRG6,Q26454,Q24320,Q9V460,Q8IH00,Q9VPR5,Q9W420,P91875,Q9VD51,Q9W1G1,Q9VUM0,Q8MSW9,Q9VDS6,O96881,Q8SYM9,P49735,Q9W261,Q9VL96,Q9VVC9,Q9VIF0,O46106,A1Z8D0
2	CC	intracellular organelle (GO:0043229)	454	39	26.57	1.47	0.00141	Q9W020,P54362,O61345,Q7K2B0,A1Z9L3,P26802,Q9VT19,Q9XYU1,Q9VS57,Q9VJ74,Q9W023,Q8IRG6,Q26454,Q24320,Q9V460,Q8IH00,Q9VPR5,Q9W555,Q9W420,P91875,Q8MKN0,Q9VD51,Q9W1G1,Q9VUM0,Q8MSW9,Q9VDS6,O96881,Q9W0B3,Q8SYM9,Q9VFR0,P49735,Q9W261,Q9VL96,Q9VVC9,Q9VNX8,Q9VIF0,O46106,A1Z8D0,Q9U5L1
2	CC	organelle (GO:0043226)	454	39	26.57	1.47	0.00141	Q9W020,P54362,O61345,Q7K2B0,A1Z9L3,P26802,Q9VT19,Q9XYU1,Q9VS57,Q9VJ74,Q9W023,Q8IRG6,Q26454,Q24320,Q9V460,Q8IH00,Q9VPR5,Q9W555,Q9W420,P91875,Q8MKN0,Q9VD51,Q9W1G1,Q9VUM0,Q8MSW9,Q9VDS6,O96881,Q9W0B3,Q8SYM9,Q9VFR0,P49735,Q9W261,Q9VL96,Q9VVC9,Q9VNX8,Q9VIF0,O46106,A1Z8D0,Q9U5L1
2	CC	nuclear lumen (GO:0031981)	154	19	9.01	2.11	0.00151	Q9W020,O61345,Q7K2B0,Q9VT19,Q8IRG6,Q24320,Q9V460,Q8IH00,Q9W420,P91875,Q9VD51,Q9W1G1,Q8MSW9,Q9VDS6,O96881,Q9W261,Q9VL96,Q9VVC9,Q9VIF0
2	CC	intracellular membrane-bounded organelle (GO:0043231)	426	37	24.93	1.48	0.00216	Q9W020,P54362,O61345,Q7K2B0,A1Z9L3,P26802,Q9VT19,Q9XYU1,Q9VS57,Q9VJ74,Q9W023,Q8IRG6,Q26454,Q24320,Q9V460,Q8IH00,Q9VPR5,Q9W555,Q9W420,P91875,Q8MKN0,Q9VD51,Q9W1G1,Q9VUM0,Q8MSW9,Q9VDS6,O96881,Q9W0B3,Q8SYM9,P49735,Q9W261,Q9VL96,Q9VVC9,Q9VIF0,O46106,A1Z8D0,Q9U5L1
2	CC	membrane-bounded organelle (GO:0043227)	426	37	24.93	1.48	0.00216	Q9W020,P54362,O61345,Q7K2B0,A1Z9L3,P26802,Q9VT19,Q9XYU1,Q9VS57,Q9VJ74,Q9W023,Q8IRG6,Q26454,Q24320,Q9V460,Q8IH00,Q9VPR5,Q9W555,Q9W420,P91875,Q8MKN0,Q9VD51,Q9W1G1,Q9VUM0,Q8MSW9,Q9VDS6,O96881,Q9W0B3,Q8SYM9,P49735,Q9W261,Q9VL96,Q9VVC9,Q9VIF0,O46106,A1Z8D0,Q9U5L1
2	CC	membrane-enclosed lumen (GO:0031974)	165	19	9.66	1.97	0.00365	Q9W020,O61345,Q7K2B0,Q9VT19,Q8IRG6,Q24320,Q9V460,Q8IH00,Q9W420,P91875,Q9VD51,Q9W1G1,Q8MSW9,Q9VDS6,O96881,Q9W261,Q9VL96,Q9VVC9,Q9VIF0
2	CC	intracellular organelle lumen (GO:0070013)	165	19	9.66	1.97	0.00365	Q9W020,O61345,Q7K2B0,Q9VT19,Q8IRG6,Q24320,Q9V460,Q8IH00,Q9W420,P91875,Q9VD51,Q9W1G1,Q8MSW9,Q9VDS6,O96881,Q9W261,Q9VL96,Q9VVC9,Q9VIF0
2	CC	organelle lumen (GO:0043233)	165	19	9.66	1.97	0.00365	Q9W020,O61345,Q7K2B0,Q9VT19,Q8IRG6,Q24320,Q9V460,Q8IH00,Q9W420,P91875,Q9VD51,Q9W1G1,Q8MSW9,Q9VDS6,O96881,Q9W261,Q9VL96,Q9VVC9,Q9VIF0
2	CC	nucleolar part (GO:0044452)	41	8	2.4	3.33	0.00401	Q24320,Q8IH00,P91875,Q9W1G1,Q8MSW9,Q9VL96,Q9VVC9,Q9VIF0
2	MF	protein-containing complex binding (GO:0044877)	24	6	1.4	4.27	0.0046	Q8IRG6,Q9W420,Q9VUM0,O96881,Q9VNX8,Q9U5L1
2	CC	transcription elongation factor complex (GO:0008023)	10	4	0.59	6.84	0.00554	Q8IRG6,Q9V460,Q9W420,Q9W261
2	BP	pre-replicative complex assembly involved in nuclear cell cycle DNA replication (GO:0006267)	5	3	0.29	10.25	0.00736	Q9XYU1,Q26454,P49735
2	MF	mRNA binding (GO:0003729)	12	4	0.7	5.7	0.00927	O61345,Q9V460,Q9VPR5,Q9VNX8
2	BP	mitotic DNA replication (GO:1902969)	6	3	0.35	8.54	0.0106	Q9XYU1,Q26454,P49735
2	BP	ribosomal large subunit biogenesis (GO:0042273)	21	5	1.23	4.07	0.0116	Q9VD51,Q9VDS6,Q9VL96,Q9VIF0,Q9VFE6
2	CC	t-UTP complex (GO:0034455)	30	6	1.76	3.42	0.0116	Q8IH00,Q9W1G1,Q8MSW9,Q9VL96,Q9VVC9,Q9VIF0
2	CC	intracellular non-membrane-bounded organelle (GO:0043232)	159	17	9.3	1.83	0.0166	Q9W020,O61345,Q7K2B0,Q9VT19,Q24320,Q8IH00,Q9W420,P91875,Q9VD51,Q9W1G1,Q8MSW9,Q9VDS6,Q9VFR0,Q9VL96,Q9VVC9,Q9VNX8,Q9VIF0
2	CC	non-membrane-bounded organelle (GO:0043228)	159	17	9.3	1.83	0.0166	Q9W020,O61345,Q7K2B0,Q9VT19,Q24320,Q8IH00,Q9W420,P91875,Q9VD51,Q9W1G1,Q8MSW9,Q9VDS6,Q9VFR0,Q9VL96,Q9VVC9,Q9VNX8,Q9VIF0
2	CC	preribosome (GO:0030684)	43	7	2.52	2.78	0.0167	Q8IH00,Q9W1G1,Q8MSW9,Q9VL96,Q9VVC9,Q9VIF0,Q9VFE6
2	BP	cell cycle DNA replication (GO:0044786)	8	3	0.47	6.41	0.0192	Q9XYU1,Q26454,P49735
2	BP	nuclear DNA replication (GO:0033260)	8	3	0.47	6.41	0.0192	Q9XYU1,Q26454,P49735
2	CC	intracellular part (GO:0044424)	589	43	34.47	1.25	0.023	Q9W020,P54362,O61345,Q7K2B0,A1Z9L3,P26802,Q9VT19,Q9XYU1,Q9W437,Q9VS57,Q9VJ74,Q9W023,Q8IRG6,Q26454,Q24320,Q9V460,Q8IH00,Q9VPR5,Q9W555,Q9W420,Q9W327,P91875,Q8MKN0,Q9VD51,Q9W1G1,Q9VUM0,Q8MSW9,Q9VDS6,O96881,A1ZAX1,Q9W0B3,Q8SYM9,Q9VFR0,P49735,Q9W261,Q9VL96,Q9VVC9,Q9VNX8,Q9VIF0,O46106,A1Z8D0,Q9U5L1,Q9VYQ8
2	CC	intracellular (GO:0005622)	590	43	34.52	1.25	0.0232	Q9W020,P54362,O61345,Q7K2B0,A1Z9L3,P26802,Q9VT19,Q9XYU1,Q9W437,Q9VS57,Q9VJ74,Q9W023,Q8IRG6,Q26454,Q24320,Q9V460,Q8IH00,Q9VPR5,Q9W555,Q9W420,Q9W327,P91875,Q8MKN0,Q9VD51,Q9W1G1,Q9VUM0,Q8MSW9,Q9VDS6,O96881,A1ZAX1,Q9W0B3,Q8SYM9,Q9VFR0,P49735,Q9W261,Q9VL96,Q9VVC9,Q9VNX8,Q9VIF0,O46106,A1Z8D0,Q9U5L1,Q9VYQ8
2	BP	transcription elongation from RNA polymerase II promoter (GO:0006368)	9	3	0.53	5.7	0.0247	Q8IRG6,Q9V460,Q9W420
2	BP	DNA-templated transcription, elongation (GO:0006354)	9	3	0.53	5.7	0.0247	Q8IRG6,Q9V460,Q9W420
2	BP	double-strand break repair via break-induced replication (GO:0000727)	9	3	0.53	5.7	0.0247	Q9XYU1,Q26454,P49735
2	BP	maturation of LSU-rRNA from tricistronic rRNA transcript (SSU-rRNA, 5.8S rRNA, LSU-rRNA) (GO:0000463)	3	2	0.18	11.39	0.027	Q9VD51,Q9VL96
2	BP	regulation of mRNA metabolic process (GO:1903311)	3	2	0.18	11.39	0.027	Q9VT19,Q9W420
2	BP	regulation of mRNA processing (GO:0050684)	3	2	0.18	11.39	0.027	Q9VT19,Q9W420
2	BP	maturation of LSU-rRNA (GO:0000470)	10	3	0.59	5.13	0.0308	Q9VD51,Q9VL96,Q9VFE6
2	MF	translation initiation factor activity (GO:0003743)	10	3	0.59	5.13	0.0308	Q9VZP5,A1ZAX1,Q9VNX8
2	BP	nuclear division (GO:0000280)	28	5	1.64	3.05	0.0311	Q9XYU1,Q26454,Q9VUM0,Q9VFR0,P49735
2	BP	ribosome biogenesis (GO:0042254)	68	9	3.98	2.26	0.0316	Q9W020,Q8IH00,Q9VD51,Q9W1G1,Q9VDS6,Q9VL96,Q9VVC9,Q9VIF0,Q9VFE6
2	CC	cell part (GO:0044464)	592	43	34.64	1.24	0.0321	Q9W020,P54362,O61345,Q7K2B0,A1Z9L3,P26802,Q9VT19,Q9XYU1,Q9W437,Q9VS57,Q9VJ74,Q9W023,Q8IRG6,Q26454,Q24320,Q9V460,Q8IH00,Q9VPR5,Q9W555,Q9W420,Q9W327,P91875,Q8MKN0,Q9VD51,Q9W1G1,Q9VUM0,Q8MSW9,Q9VDS6,O96881,A1ZAX1,Q9W0B3,Q8SYM9,Q9VFR0,P49735,Q9W261,Q9VL96,Q9VVC9,Q9VNX8,Q9VIF0,O46106,A1Z8D0,Q9U5L1,Q9VYQ8
2	CC	cell (GO:0005623)	592	43	34.64	1.24	0.0321	Q9W020,P54362,O61345,Q7K2B0,A1Z9L3,P26802,Q9VT19,Q9XYU1,Q9W437,Q9VS57,Q9VJ74,Q9W023,Q8IRG6,Q26454,Q24320,Q9V460,Q8IH00,Q9VPR5,Q9W555,Q9W420,Q9W327,P91875,Q8MKN0,Q9VD51,Q9W1G1,Q9VUM0,Q8MSW9,Q9VDS6,O96881,A1ZAX1,Q9W0B3,Q8SYM9,Q9VFR0,P49735,Q9W261,Q9VL96,Q9VVC9,Q9VNX8,Q9VIF0,O46106,A1Z8D0,Q9U5L1,Q9VYQ8
2	CC	90S preribosome (GO:0030686)	19	4	1.11	3.6	0.0338	Q8IH00,Q9VL96,Q9VVC9,Q9VIF0
2	BP	DNA replication initiation (GO:0006270)	11	3	0.64	4.66	0.0377	Q9XYU1,Q26454,P49735
2	MF	DNA replication origin binding (GO:0003688)	11	3	0.64	4.66	0.0377	Q9XYU1,Q26454,P49735
2	BP	DNA unwinding involved in DNA replication (GO:0006268)	4	2	0.23	8.54	0.039	Q26454,P49735
2	BP	regulation of protein kinase activity (GO:0045859)	4	2	0.23	8.54	0.039	Q9W437,Q9VFR0
2	BP	protein targeting to ER (GO:0045047)	4	2	0.23	8.54	0.039	Q9VS57,Q9U5L1
2	BP	establishment of protein localization to endoplasmic reticulum (GO:0072599)	4	2	0.23	8.54	0.039	Q9VS57,Q9U5L1
2	BP	regulation of protein serine/threonine kinase activity (GO:0071900)	4	2	0.23	8.54	0.039	Q9W437,Q9VFR0
2	BP	positive regulation of transcription elongation from RNA polymerase II promoter (GO:0032968)	4	2	0.23	8.54	0.039	Q8IRG6,Q9W420
2	BP	positive regulation of DNA-templated transcription, elongation (GO:0032786)	4	2	0.23	8.54	0.039	Q8IRG6,Q9W420
2	MF	nucleosome binding (GO:0031491)	4	2	0.23	8.54	0.039	Q8IRG6,Q9W420
2	MF	tRNA binding (GO:0000049)	4	2	0.23	8.54	0.039	Q9W327,Q9VNX8
2	BP	protein-DNA complex subunit organization (GO:0071824)	30	5	1.76	2.85	0.0391	Q9XYU1,Q8IRG6,Q26454,Q9W420,P49735
2	BP	cell cycle process (GO:0022402)	30	5	1.76	2.85	0.0391	Q9XYU1,Q26454,Q9VUM0,Q9VFR0,P49735
2	BP	organelle fission (GO:0048285)	30	5	1.76	2.85	0.0391	Q9XYU1,Q26454,Q9VUM0,Q9VFR0,P49735
2	BP	ribosomal small subunit biogenesis (GO:0042274)	21	4	1.23	3.26	0.0444	Q9W020,Q9W1G1,Q9VDS6,Q9VVC9
2	MF	double-stranded DNA binding (GO:0003690)	21	4	1.23	3.26	0.0444	Q9XYU1,Q26454,Q9VUM0,P49735
2	MF	snoRNA binding (GO:0030515)	12	3	0.7	4.27	0.0454	Q9W1G1,Q8MSW9,Q9VVC9
2	MF	single-stranded DNA binding (GO:0003697)	12	3	0.7	4.27	0.0454	Q9XYU1,Q26454,P49735
3	BP	rRNA processing (GO:0006364)	50	4	0.84	4.79	0.00938	O46072,Q9VBI0,O76994,P51406
3	BP	rRNA metabolic process (GO:0016072)	54	4	0.9	4.43	0.0121	O46072,Q9VBI0,O76994,P51406
3	BP	maturation of SSU-rRNA from tricistronic rRNA transcript (SSU-rRNA, 5.8S rRNA, LSU-rRNA) (GO:0000462)	12	2	0.2	9.97	0.0206	O46072,Q9VBI0
3	BP	ribosome biogenesis (GO:0042254)	68	4	1.14	3.52	0.0254	O46072,Q9VBI0,O76994,P51406
3	BP	ncRNA processing (GO:0034470)	74	4	1.24	3.23	0.0331	O46072,Q9VBI0,O76994,P51406
3	BP	maturation of SSU-rRNA (GO:0030490)	18	2	0.3	6.65	0.0405	O46072,Q9VBI0
4	BP	ATP-dependent chromatin remodeling (GO:0043044)	6	4	0.47	8.51	0.00387	Q9VL72,Q7K3D8,Q9VKM6,Q9VDY1
4	CC	nucleus (GO:0005634)	306	36	23.98	1.5	0.00705	Q9VY54,Q9VK44,Q9VLK1,Q95TU2,Q7JXU4,Q9V7P1,P40798,Q9VEJ2,Q9VQM4,Q9W1H4,Q9W246,A1Z8U0,Q9VW52,Q9VL72,Q9VF02,Q8T0L3,Q7K3D8,Q9VKM6,Q9VAQ7,Q7JQN4,Q8SY39,Q94546,P29844,O96880,Q9VCN1,P26019,Q494K2,Q9VDY1,Q9VUM1,Q9VFJ1,Q8INH7,Q9VC94,O17468,Q9W3L1,Q9V3P6,Q9I7W5
4	CC	ribonucleoprotein complex (GO:1990904)	118	18	9.25	1.95	0.00718	Q9VY54,Q9VLK1,Q95TU2,Q9V7P1,Q9VN25,Q9VEJ2,Q9W246,A1Z8U0,Q9VW52,Q95RR8,Q9VAQ7,P23128,Q9VUM1,Q9VFJ1,Q9VC94,Q9W3L1,Q9W0A8,Q9I7W5
4	CC	t-UTP complex (GO:0034455)	30	7	2.35	2.98	0.0141	Q9VLK1,Q9V7P1,Q9VEJ2,Q9W246,Q9VFJ1,Q9VC94,Q9I7W5
4	BP	nucleosome organization (GO:0034728)	10	4	0.78	5.1	0.0147	Q7K3D8,Q9VKM6,Q9VDY1,O17468
4	CC	small-subunit processome (GO:0032040)	24	6	1.88	3.19	0.0176	Q9VLK1,Q9V7P1,Q9VEJ2,Q9W246,Q9VC94,Q9I7W5
4	BP	chromatin remodeling (GO:0006338)	11	4	0.86	4.64	0.019	Q9VL72,Q7K3D8,Q9VKM6,Q9VDY1
4	BP	cellular catabolic process (GO:0044248)	83	13	6.5	2	0.021	Q9VK44,Q8T0L3,Q95RR8,P29844,Q9VCN1,P26019,O18399,P25161,Q9W0E3,Q9W3L1,Q9VN03,Q9V3P6,Q9VHH2
4	CC	nuclear chromosome part (GO:0044454)	33	7	2.59	2.71	0.0214	Q7K3D8,Q9VCN1,P26019,Q494K2,Q9VDY1,Q8INH7,O17468
4	BP	catabolic process (GO:0009056)	85	13	6.66	1.95	0.0234	Q9VK44,Q8T0L3,Q95RR8,P29844,Q9VCN1,P26019,O18399,P25161,Q9W0E3,Q9W3L1,Q9VN03,Q9V3P6,Q9VHH2
4	CC	nuclear chromatin (GO:0000790)	12	4	0.94	4.25	0.024	Q7K3D8,Q9VDY1,Q8INH7,O17468
4	CC	nuclear chromosome (GO:0000228)	34	7	2.66	2.63	0.0243	Q7K3D8,Q9VCN1,P26019,Q494K2,Q9VDY1,Q8INH7,O17468
4	CC	90S preribosome (GO:0030686)	19	5	1.49	3.36	0.0253	Q9VLK1,Q9V7P1,Q9VEJ2,Q9W246,Q9VFJ1
4	BP	RNA catabolic process (GO:0006401)	20	5	1.57	3.19	0.0298	Q95RR8,Q9VCN1,P26019,Q9W3L1,Q9VN03
4	BP	aromatic compound catabolic process (GO:0019439)	20	5	1.57	3.19	0.0298	Q95RR8,Q9VCN1,P26019,Q9W3L1,Q9VN03
4	BP	cellular nitrogen compound catabolic process (GO:0044270)	20	5	1.57	3.19	0.0298	Q95RR8,Q9VCN1,P26019,Q9W3L1,Q9VN03
4	BP	nucleobase-containing compound catabolic process (GO:0034655)	20	5	1.57	3.19	0.0298	Q95RR8,Q9VCN1,P26019,Q9W3L1,Q9VN03
4	BP	cellular macromolecule catabolic process (GO:0044265)	62	10	4.86	2.06	0.0334	Q9VK44,Q8T0L3,Q95RR8,P29844,Q9VCN1,P26019,P25161,Q9W3L1,Q9VN03,Q9V3P6
4	BP	organic cyclic compound catabolic process (GO:1901361)	21	5	1.65	3.04	0.0349	Q95RR8,Q9VCN1,P26019,Q9W3L1,Q9VN03
4	BP	heterocycle catabolic process (GO:0046700)	21	5	1.65	3.04	0.0349	Q95RR8,Q9VCN1,P26019,Q9W3L1,Q9VN03
4	BP	macromolecule catabolic process (GO:0009057)	63	10	4.94	2.03	0.0358	Q9VK44,Q8T0L3,Q95RR8,P29844,Q9VCN1,P26019,P25161,Q9W3L1,Q9VN03,Q9V3P6
4	BP	cellular response to stress (GO:0033554)	63	10	4.94	2.03	0.0358	Q9VK44,Q9VQM4,Q9W1H4,Q8T0L3,P29844,Q9VCN1,Q494K2,Q9VDY1,Q8INH7,Q9W0E3
4	BP	response to stress (GO:0006950)	63	10	4.94	2.03	0.0358	Q9VK44,Q9VQM4,Q9W1H4,Q8T0L3,P29844,Q9VCN1,Q494K2,Q9VDY1,Q8INH7,Q9W0E3
4	CC	intracellular non-membrane-bounded organelle (GO:0043232)	159	20	12.46	1.61	0.038	Q9VLK1,Q7JXU4,Q9V7P1,Q9VEJ2,Q9W246,Q95RR8,Q7K3D8,P23128,Q7JQN4,Q8SY39,Q9VCN1,P26019,Q494K2,Q9VDY1,Q9VFJ1,Q8INH7,Q9VC94,O17468,Q9W0A8,Q9I7W5
4	CC	non-membrane-bounded organelle (GO:0043228)	159	20	12.46	1.61	0.038	Q9VLK1,Q7JXU4,Q9V7P1,Q9VEJ2,Q9W246,Q95RR8,Q7K3D8,P23128,Q7JQN4,Q8SY39,Q9VCN1,P26019,Q494K2,Q9VDY1,Q9VFJ1,Q8INH7,Q9VC94,O17468,Q9W0A8,Q9I7W5
4	CC	intracellular organelle (GO:0043229)	454	45	35.58	1.26	0.0412	Q9VY54,Q9VK44,Q9VLK1,Q95TU2,Q7JXU4,Q9V7P1,P40798,Q9VEJ2,Q9VQM4,Q9W1H4,Q9W246,A1Z8U0,Q9VW52,Q9VL72,Q9VF02,Q8T0L3,Q95RR8,Q7K3D8,Q9VKM6,Q9VAQ7,Q9VG59,P23128,Q7JQN4,Q8SY39,Q94546,P29844,O96880,Q9VCN1,P26019,Q494K2,O96838,Q9VDY1,Q9VZ04,Q9VUM1,Q9W3V2,Q9VFJ1,Q8INH7,Q9VC94,O17468,Q9W3L1,Q9W0A8,Q9VN03,Q9V3P6,Q9I7W5,Q9VHH2
4	CC	organelle (GO:0043226)	454	45	35.58	1.26	0.0412	Q9VY54,Q9VK44,Q9VLK1,Q95TU2,Q7JXU4,Q9V7P1,P40798,Q9VEJ2,Q9VQM4,Q9W1H4,Q9W246,A1Z8U0,Q9VW52,Q9VL72,Q9VF02,Q8T0L3,Q95RR8,Q7K3D8,Q9VKM6,Q9VAQ7,Q9VG59,P23128,Q7JQN4,Q8SY39,Q94546,P29844,O96880,Q9VCN1,P26019,Q494K2,O96838,Q9VDY1,Q9VZ04,Q9VUM1,Q9W3V2,Q9VFJ1,Q8INH7,Q9VC94,O17468,Q9W3L1,Q9W0A8,Q9VN03,Q9V3P6,Q9I7W5,Q9VHH2
4	BP	cellular response to stimulus (GO:0051716)	72	11	5.64	1.95	0.0433	Q9VK44,Q9VQM4,Q9W1H4,Q8T0L3,Q9VWJ6,P29844,Q9VCN1,Q494K2,Q9VDY1,Q8INH7,Q9W0E3
4	BP	histone exchange (GO:0043486)	3	2	0.24	8.51	0.0451	Q7K3D8,Q9VKM6
4	BP	response to stimulus (GO:0050896)	73	11	5.72	1.92	0.0451	Q9VK44,Q9VQM4,Q9W1H4,Q8T0L3,Q9VWJ6,P29844,Q9VCN1,Q494K2,Q9VDY1,Q8INH7,Q9W0E3
4	CC	phosphatidylinositol 3-kinase complex (GO:0005942)	3	2	0.24	8.51	0.0451	Q9VG59,Q9VHH2
4	CC	phosphatidylinositol 3-kinase complex, class III (GO:0035032)	3	2	0.24	8.51	0.0451	Q9VG59,Q9VHH2
4	MF	transcription corepressor activity (GO:0003714)	3	2	0.24	8.51	0.0451	Q7K3D8,O17468
4	MF	GTPase regulator activity (GO:0030695)	3	2	0.24	8.51	0.0451	Q9VXK6,Q9W0E3
4	CC	nuclear part (GO:0044428)	220	25	17.24	1.45	0.0486	Q9VY54,Q9VLK1,Q95TU2,Q7JXU4,Q9V7P1,Q9VEJ2,Q9W246,A1Z8U0,Q9VW52,Q7K3D8,Q9VAQ7,Q7JQN4,Q8SY39,O96880,Q9VCN1,P26019,Q494K2,Q9VDY1,Q9VUM1,Q9VFJ1,Q8INH7,Q9VC94,O17468,Q9W3L1,Q9I7W5
4	MF	DNA binding (GO:0003677)	45	8	3.53	2.27	0.0491	P40798,Q9VQM4,Q9VL72,Q9VF02,Q9VCN1,P26019,Q8INH7,O17468
4	BP	organic substance catabolic process (GO:1901575)	75	11	5.88	1.87	0.0493	Q9VK44,Q8T0L3,Q95RR8,P29844,Q9VCN1,P26019,O18399,P25161,Q9W3L1,Q9VN03,Q9V3P6
5	MF	DNA-directed DNA polymerase activity (GO:0003887)	8	4	0.48	8.25	0.00337	Q9W0P2,Q27607,Q9GSR1,Q9VNX1
5	MF	DNA polymerase activity (GO:0034061)	8	4	0.48	8.25	0.00337	Q9W0P2,Q27607,Q9GSR1,Q9VNX1
5	BP	translesion synthesis (GO:0019985)	4	3	0.24	12.37	0.00526	Q9W0P2,Q9GSR1,Q9VNX1
5	BP	maturation of SSU-rRNA (GO:0030490)	18	5	1.09	4.58	0.00779	Q9VTU0,Q9VBU2,Q9V3P2,Q9W2Y4,Q9VFA0
5	BP	postreplication repair (GO:0006301)	6	3	0.36	8.25	0.0116	Q9W0P2,Q9GSR1,Q9VNX1
5	BP	ribosomal small subunit biogenesis (GO:0042274)	21	5	1.27	3.93	0.0133	Q9VTU0,Q9VBU2,Q9V3P2,Q9W2Y4,Q9VFA0
5	MF	catalytic activity, acting on DNA (GO:0140097)	30	6	1.82	3.3	0.0136	Q9W0P2,Q27607,Q9W252,Q9GSR1,Q9VNX1,Q9VIP9
5	MF	3'-5' exonuclease activity (GO:0008408)	7	3	0.42	7.07	0.016	Q27607,Q9W252,Q9VFF3
5	CC	site of double-strand break (GO:0035861)	2	2	0.12	16.5	0.0179	Q9W252,Q9VNX1
5	MF	structural constituent of nuclear pore (GO:0017056)	2	2	0.12	16.5	0.0179	Q9V466,Q7JXF5
5	MF	nuclease activity (GO:0004518)	23	5	1.39	3.59	0.0182	Q27607,Q9W252,Q9VSD7,Q9VFF3,Q9W2Y4
5	CC	condensed chromosome (GO:0000793)	8	3	0.48	6.19	0.0211	Q9W252,A1Z987,Q9VIP9
5	MF	exonuclease activity (GO:0004527)	8	3	0.48	6.19	0.0211	Q27607,Q9W252,Q9VFF3
5	BP	cellular metal ion homeostasis (GO:0006875)	3	2	0.18	11	0.0287	Q9VKJ6,P91927
5	BP	spliceosomal complex assembly (GO:0000245)	3	2	0.18	11	0.0287	P17886,Q7KRW8
5	BP	chromosome condensation (GO:0030261)	3	2	0.18	11	0.0287	A1Z987,Q9VIP9
5	BP	nucleic acid metabolic process (GO:0090304)	251	23	15.21	1.51	0.0323	Q9W0P2,Q27607,Q9W252,Q9VGE2,Q9VSD7,Q8MKW7,Q8I8U7,Q9V466,P17886,Q9VTU0,A1ZA03,Q9VX34,Q9VBU2,Q9VQL1,Q9VEL2,Q9V3P2,Q7KRW8,Q9W2Y4,Q9W4J5,Q9V726,Q9GSR1,Q9VFA0,Q9VNX1
5	BP	nucleic acid phosphodiester bond hydrolysis (GO:0090305)	10	3	0.61	4.95	0.0336	Q9W252,Q8MKW7,Q9VTU0
5	BP	rRNA processing (GO:0006364)	50	7	3.03	2.31	0.0383	Q9VTU0,Q9VX34,Q9VBU2,Q9V3P2,Q9W2Y4,Q9W4J5,Q9VFA0
5	BP	cellular cation homeostasis (GO:0030003)	4	2	0.24	8.25	0.0415	Q9VKJ6,P91927
5	BP	RNA phosphodiester bond hydrolysis, endonucleolytic (GO:0090502)	4	2	0.24	8.25	0.0415	Q8MKW7,Q9VTU0
5	BP	cellular ion homeostasis (GO:0006873)	4	2	0.24	8.25	0.0415	Q9VKJ6,P91927
5	BP	cellular chemical homeostasis (GO:0055082)	4	2	0.24	8.25	0.0415	Q9VKJ6,P91927
5	BP	metal ion homeostasis (GO:0055065)	4	2	0.24	8.25	0.0415	Q9VKJ6,P91927
5	BP	homeostatic process (GO:0042592)	12	3	0.73	4.12	0.0493	Q9VKJ6,Q9W252,P91927
5	BP	DNA biosynthetic process (GO:0071897)	31	5	1.88	2.66	0.0493	Q9W0P2,Q27607,Q9W252,Q9GSR1,Q9VNX1
5	MF	ribonuclease activity (GO:0004540)	12	3	0.73	4.12	0.0493	Q9VSD7,Q9VFF3,Q9W2Y4
6	CC	DNA helicase complex (GO:0033202)	9	3	0.29	10.29	0.00509	Q9VYQ9,Q9VX09,Q24492
6	CC	nuclear chromosome part (GO:0044454)	33	5	1.07	4.68	0.00525	Q9VAJ1,Q24168,Q9VYQ9,Q9VX09,Q24492
6	CC	nuclear chromosome (GO:0000228)	34	5	1.1	4.54	0.00589	Q9VAJ1,Q24168,Q9VYQ9,Q9VX09,Q24492
6	CC	ATPase complex (GO:1904949)	12	3	0.39	7.72	0.00986	Q9VYQ9,Q9VX09,Q24492
6	CC	nuclear lumen (GO:0031981)	154	11	4.99	2.21	0.0112	Q9VAJ1,P49847,Q24168,Q9VM69,Q9W3C2,Q9VYQ9,Q9VPU8,Q9VX09,Q9VR89,Q9GYV9,Q24492
6	CC	membrane-enclosed lumen (GO:0031974)	165	11	5.34	2.06	0.0152	Q9VAJ1,P49847,Q24168,Q9VM69,Q9W3C2,Q9VYQ9,Q9VPU8,Q9VX09,Q9VR89,Q9GYV9,Q24492
6	CC	intracellular organelle lumen (GO:0070013)	165	11	5.34	2.06	0.0152	Q9VAJ1,P49847,Q24168,Q9VM69,Q9W3C2,Q9VYQ9,Q9VPU8,Q9VX09,Q9VR89,Q9GYV9,Q24492
6	CC	organelle lumen (GO:0043233)	165	11	5.34	2.06	0.0152	Q9VAJ1,P49847,Q24168,Q9VM69,Q9W3C2,Q9VYQ9,Q9VPU8,Q9VX09,Q9VR89,Q9GYV9,Q24492
6	CC	origin recognition complex (GO:0000808)	15	3	0.49	6.17	0.0166	Q24168,Q9VYQ9,Q24492
6	CC	replisome (GO:0030894)	5	2	0.16	12.35	0.0181	Q9VYQ9,Q24492
6	CC	chromosomal part (GO:0044427)	48	5	1.55	3.22	0.0215	Q9VAJ1,Q24168,Q9VYQ9,Q9VX09,Q24492
6	CC	chromosome (GO:0005694)	51	5	1.65	3.03	0.0267	Q9VAJ1,Q24168,Q9VYQ9,Q9VX09,Q24492
6	BP	meiotic cell cycle process (GO:1903046)	8	2	0.26	7.72	0.0367	Q9VAJ1,Q24492
6	BP	reproductive process (GO:0022414)	8	2	0.26	7.72	0.0367	Q9VAJ1,Q24492
6	BP	meiotic cell cycle (GO:0051321)	8	2	0.26	7.72	0.0367	Q9VAJ1,Q24492
6	BP	meiotic nuclear division (GO:0140013)	8	2	0.26	7.72	0.0367	Q9VAJ1,Q24492
6	BP	reproduction (GO:0000003)	8	2	0.26	7.72	0.0367	Q9VAJ1,Q24492
6	CC	chromosomal region (GO:0098687)	9	2	0.29	6.86	0.0439	Q9VAJ1,Q24492
7	BP	ribonucleoprotein complex subunit organization (GO:0071826)	39	6	1.39	4.33	0.00321	Q9VZE6,Q9VJ62,Q9VV61,Q9Y103,Q9VI74,A1Z9G2
7	BP	ribonucleoprotein complex biogenesis (GO:0022613)	92	9	3.27	2.75	0.00496	Q9VZE6,Q9VJ62,Q86B47,Q9VV61,Q7KVQ0,Q9VP47,Q9VI74,A1Z9G2,Q9VKB4
7	BP	ribonucleoprotein complex assembly (GO:0022618)	36	5	1.28	3.91	0.0108	Q9VZE6,Q9VJ62,Q9VV61,Q9VI74,A1Z9G2
7	BP	ribosome biogenesis (GO:0042254)	68	7	2.42	2.9	0.0109	Q9VZE6,Q9VJ62,Q86B47,Q9VV61,Q7KVQ0,Q9VP47,Q9VKB4
7	MF	GTPase activity (GO:0003924)	14	3	0.5	6.03	0.0181	Q9VQE0,Q9VV61,Q9VP47
7	CC	post-mRNA release spliceosomal complex (GO:0071014)	5	2	0.18	11.26	0.0215	Q9Y103,A1Z9G2
7	MF	GTP binding (GO:0005525)	5	2	0.18	11.26	0.0215	P48596,Q9VP47
7	BP	protein-containing complex disassembly (GO:0032984)	7	2	0.25	8.04	0.0354	Q9Y103,Q9V4W1
7	CC	small nucleolar ribonucleoprotein complex (GO:0005732)	7	2	0.25	8.04	0.0354	Q9VJ62,Q7KVQ0
7	BP	protein-containing complex subunit organization (GO:0043933)	90	7	3.2	2.19	0.0408	Q9VZE6,Q9VJ62,Q9VV61,Q9Y103,Q9VI74,A1Z9G2,Q9V4W1
