# Supplementary material for: Evolutionary Study of Disorder in Protein Sequences
Source: Biomolecules. 2020 Oct 6;10(10):1413. doi: 10.3390/biom10101413 (PMC7650552; doi:10.3390/biom10101413)
Supplement: Supplementary file 1 [file biomolecules-10-01413-s001.zip › biomolecules-936875-supplementary v5/Suppl_Table_S6.xlsx]

## Sheet: panther_enrichment_sc
cluster	go_cat	term	bkg_count	cluster_count	expected_count	fold_enrichment	p-value	proteins
2	MF	RNA binding (GO:0003723)	96	16	5.47	2.92	0.000122	P36080,P39730,P49955,P24384,P15180,Q06106,Q04373,P27692,Q06132,P32497,Q08965,P19736,Q06506,P53261,P53235,P40498
2	MF	nucleic acid binding (GO:0003676)	140	20	7.98	2.51	0.000159	P29469,P36080,P39730,P49955,P24384,P15180,P24279,Q06106,Q04373,P27692,Q06132,P32497,Q08965,P19736,Q03834,Q06506,P30665,P53261,P53235,P40498
2	MF	binding (GO:0005488)	261	28	14.88	1.88	0.00033	P29469,P23615,P38873,P53064,P36080,Q06338,Q05779,P39730,P49955,P24384,P15180,P36145,P24279,Q06106,Q04373,P27692,Q06132,P32497,Q08965,P19736,Q03834,Q06506,P30665,P32558,P53261,P53235,P32916,P40498
2	CC	nucleolus (GO:0005730)	73	13	4.16	3.12	0.000348	Q03532,P39744,P10964,P36080,Q04373,Q06132,P53254,Q08965,Q06506,P20435,P53261,P38961,P40498
2	MF	organic cyclic compound binding (GO:0097159)	157	20	8.95	2.23	0.000693	P29469,P36080,P39730,P49955,P24384,P15180,P24279,Q06106,Q04373,P27692,Q06132,P32497,Q08965,P19736,Q03834,Q06506,P30665,P53261,P53235,P40498
2	MF	heterocyclic compound binding (GO:1901363)	157	20	8.95	2.23	0.000693	P29469,P36080,P39730,P49955,P24384,P15180,P24279,Q06106,Q04373,P27692,Q06132,P32497,Q08965,P19736,Q03834,Q06506,P30665,P53261,P53235,P40498
2	CC	intracellular organelle part (GO:0044446)	332	32	18.93	1.69	0.000765	Q03532,P23615,P39744,P53064,P10964,P36080,Q06338,Q05779,P49955,P23394,P24384,P36145,Q04373,P27692,Q06132,P53254,P43621,Q08965,P19736,Q03834,Q06506,P20435,P25441,P32558,P53261,P53235,P38961,P14906,P32916,Q08951,P40498,P40318
2	CC	organelle part (GO:0044422)	333	32	18.99	1.69	0.000773	Q03532,P23615,P39744,P53064,P10964,P36080,Q06338,Q05779,P49955,P23394,P24384,P36145,Q04373,P27692,Q06132,P53254,P43621,Q08965,P19736,Q03834,Q06506,P20435,P25441,P32558,P53261,P53235,P38961,P14906,P32916,Q08951,P40498,P40318
2	CC	nuclear part (GO:0044428)	216	24	12.32	1.95	0.00087	Q03532,P23615,P39744,P53064,P10964,P36080,P49955,P23394,P24384,P36145,Q04373,P27692,Q06132,P53254,Q08965,P19736,Q03834,Q06506,P20435,P25441,P32558,P53261,P38961,P40498
2	CC	nucleus (GO:0005634)	307	30	17.51	1.71	0.00104	Q03532,P29469,P23615,P39744,P53064,P10964,P53734,P36080,P49955,P23394,P21304,P24384,P36145,P24279,Q06106,Q04373,P27692,Q06132,P53254,Q08965,P19736,Q03834,Q06506,P20435,P30665,P25441,P32558,P53261,P38961,P40498
2	CC	intracellular organelle (GO:0043229)	466	39	26.57	1.47	0.00141	Q03532,P29469,P23615,P39744,P53064,P10964,P53734,P36080,Q06338,Q05779,P49955,P23394,P21304,P24384,P36145,P24279,Q06106,Q04373,P27692,Q06132,P53254,P43621,Q08965,P19736,Q03834,Q06506,P20435,P30665,P25441,P32558,P53261,Q06263,P53235,P38961,P14906,P32916,Q08951,P40498,P40318
2	CC	organelle (GO:0043226)	466	39	26.57	1.47	0.00141	Q03532,P29469,P23615,P39744,P53064,P10964,P53734,P36080,Q06338,Q05779,P49955,P23394,P21304,P24384,P36145,P24279,Q06106,Q04373,P27692,Q06132,P53254,P43621,Q08965,P19736,Q03834,Q06506,P20435,P30665,P25441,P32558,P53261,Q06263,P53235,P38961,P14906,P32916,Q08951,P40498,P40318
2	CC	intracellular membrane-bounded organelle (GO:0043231)	435	37	24.81	1.49	0.00214	Q03532,P29469,P23615,P39744,P53064,P10964,P53734,P36080,Q05779,P49955,P23394,P21304,P24384,P36145,P24279,Q06106,Q04373,P27692,Q06132,P53254,P43621,Q08965,P19736,Q03834,Q06506,P20435,P30665,P25441,P32558,P53261,Q06263,P38961,P14906,P32916,Q08951,P40498,P40318
2	CC	membrane-bounded organelle (GO:0043227)	435	37	24.81	1.49	0.00214	Q03532,P29469,P23615,P39744,P53064,P10964,P53734,P36080,Q05779,P49955,P23394,P21304,P24384,P36145,P24279,Q06106,Q04373,P27692,Q06132,P53254,P43621,Q08965,P19736,Q03834,Q06506,P20435,P30665,P25441,P32558,P53261,Q06263,P38961,P14906,P32916,Q08951,P40498,P40318
2	CC	nuclear lumen (GO:0031981)	151	18	8.61	2.09	0.00236	Q03532,P23615,P39744,P53064,P10964,P36080,P36145,Q04373,P27692,Q06132,P53254,Q08965,Q06506,P20435,P32558,P53261,P38961,P40498
2	MF	mRNA binding (GO:0003729)	14	5	0.8	6.26	0.00248	P49955,Q06106,Q04373,P27692,P53235
2	CC	nucleolar part (GO:0044452)	42	8	2.4	3.34	0.00393	P39744,P10964,P53254,Q08965,Q06506,P20435,P53261,P40498
2	MF	protein-containing complex binding (GO:0044877)	24	6	1.37	4.38	0.00408	P23615,P36145,Q03834,P32558,P53235,P32916
2	CC	transcription elongation factor complex (GO:0008023)	10	4	0.57	7.01	0.00508	P23615,P53064,P27692,P32558
2	CC	membrane-enclosed lumen (GO:0031974)	161	18	9.18	1.96	0.0054	Q03532,P23615,P39744,P53064,P10964,P36080,P36145,Q04373,P27692,Q06132,P53254,Q08965,Q06506,P20435,P32558,P53261,P38961,P40498
2	CC	intracellular organelle lumen (GO:0070013)	161	18	9.18	1.96	0.0054	Q03532,P23615,P39744,P53064,P10964,P36080,P36145,Q04373,P27692,Q06132,P53254,Q08965,Q06506,P20435,P32558,P53261,P38961,P40498
2	CC	organelle lumen (GO:0043233)	161	18	9.18	1.96	0.0054	Q03532,P23615,P39744,P53064,P10964,P36080,P36145,Q04373,P27692,Q06132,P53254,Q08965,Q06506,P20435,P32558,P53261,P38961,P40498
2	BP	pre-replicative complex assembly involved in nuclear cell cycle DNA replication (GO:0006267)	5	3	0.29	10.52	0.00687	P29469,P24279,P30665
2	BP	mitotic DNA replication (GO:1902969)	6	3	0.34	8.77	0.00992	P29469,P24279,P30665
2	BP	ribosomal large subunit biogenesis (GO:0042273)	21	5	1.2	4.18	0.0105	Q03532,P39744,P36080,Q06511,P53261
2	CC	t-UTP complex (GO:0034455)	31	6	1.77	3.39	0.0119	P39744,P53254,Q08965,Q06506,P53261,P40498
2	CC	preribosome (GO:0030684)	44	7	2.51	2.79	0.0164	P39744,P53254,Q08965,Q06511,Q06506,P53261,P40498
2	BP	cell cycle DNA replication (GO:0044786)	8	3	0.46	6.58	0.018	P29469,P24279,P30665
2	BP	nuclear DNA replication (GO:0033260)	8	3	0.46	6.58	0.018	P29469,P24279,P30665
2	BP	double-strand break repair via break-induced replication (GO:0000727)	9	3	0.51	5.85	0.0231	P29469,P24279,P30665
2	CC	intracellular part (GO:0044424)	607	43	34.62	1.24	0.0235	Q03532,P29469,P23615,P39744,P38873,P53064,P10964,P53734,P36080,Q06338,Q05779,P49955,P23394,P21304,P24384,P15180,P36145,P24279,Q06106,Q04373,P27692,Q06132,P53254,P43621,P32497,Q08965,P19736,Q03834,Q06506,P20435,P30665,P25441,P50101,P32558,P53261,Q06263,P53235,P38961,P14906,P32916,Q08951,P40498,P40318
2	CC	protein-containing complex (GO:0032991)	375	30	21.38	1.4	0.0244	P29469,P23615,P39744,P38873,P53064,P10964,P49955,P23394,P24384,P36145,P24279,Q06106,P27692,P53254,P43621,P32497,Q08965,P19736,Q06511,Q03834,Q06506,P20435,P30665,P25441,P32558,P53261,P53235,P14906,Q08951,P40498
2	BP	maturation of LSU-rRNA from tricistronic rRNA transcript (SSU-rRNA, 5.8S rRNA, LSU-rRNA) (GO:0000463)	3	2	0.17	11.69	0.0257	Q03532,P53261
2	CC	intracellular non-membrane-bounded organelle (GO:0043232)	161	16	9.18	1.74	0.0268	Q03532,P23615,P39744,P10964,P36080,Q06338,Q04373,Q06132,P53254,Q08965,Q06506,P20435,P53261,P53235,P38961,P40498
2	CC	non-membrane-bounded organelle (GO:0043228)	161	16	9.18	1.74	0.0268	Q03532,P23615,P39744,P10964,P36080,Q06338,Q04373,Q06132,P53254,Q08965,Q06506,P20435,P53261,P53235,P38961,P40498
2	BP	nuclear division (GO:0000280)	28	5	1.6	3.13	0.0284	P29469,Q06338,P24279,Q03834,P30665
2	BP	maturation of LSU-rRNA (GO:0000470)	10	3	0.57	5.26	0.0289	Q03532,Q06511,P53261
2	BP	transcription elongation from RNA polymerase II promoter (GO:0006368)	10	3	0.57	5.26	0.0289	P23615,P27692,P32558
2	BP	DNA-templated transcription, elongation (GO:0006354)	10	3	0.57	5.26	0.0289	P23615,P27692,P32558
2	MF	translation initiation factor activity (GO:0003743)	10	3	0.57	5.26	0.0289	P39730,P32497,P53235
2	BP	ribosome biogenesis (GO:0042254)	70	9	3.99	2.25	0.0319	Q03532,P39744,P36080,Q06132,P53254,Q08965,Q06511,P53261,P40498
2	CC	intracellular (GO:0005622)	608	43	34.67	1.24	0.0322	Q03532,P29469,P23615,P39744,P38873,P53064,P10964,P53734,P36080,Q06338,Q05779,P49955,P23394,P21304,P24384,P15180,P36145,P24279,Q06106,Q04373,P27692,Q06132,P53254,P43621,P32497,Q08965,P19736,Q03834,Q06506,P20435,P30665,P25441,P50101,P32558,P53261,Q06263,P53235,P38961,P14906,P32916,Q08951,P40498,P40318
2	CC	cell part (GO:0044464)	611	43	34.84	1.23	0.0322	Q03532,P29469,P23615,P39744,P38873,P53064,P10964,P53734,P36080,Q06338,Q05779,P49955,P23394,P21304,P24384,P15180,P36145,P24279,Q06106,Q04373,P27692,Q06132,P53254,P43621,P32497,Q08965,P19736,Q03834,Q06506,P20435,P30665,P25441,P50101,P32558,P53261,Q06263,P53235,P38961,P14906,P32916,Q08951,P40498,P40318
2	CC	cell (GO:0005623)	611	43	34.84	1.23	0.0322	Q03532,P29469,P23615,P39744,P38873,P53064,P10964,P53734,P36080,Q06338,Q05779,P49955,P23394,P21304,P24384,P15180,P36145,P24279,Q06106,Q04373,P27692,Q06132,P53254,P43621,P32497,Q08965,P19736,Q03834,Q06506,P20435,P30665,P25441,P50101,P32558,P53261,Q06263,P53235,P38961,P14906,P32916,Q08951,P40498,P40318
2	BP	DNA replication initiation (GO:0006270)	11	3	0.63	4.78	0.0354	P29469,P24279,P30665
2	MF	DNA replication origin binding (GO:0003688)	11	3	0.63	4.78	0.0354	P29469,P24279,P30665
2	BP	cell cycle process (GO:0022402)	30	5	1.71	2.92	0.0357	P29469,Q06338,P24279,Q03834,P30665
2	BP	organelle fission (GO:0048285)	30	5	1.71	2.92	0.0357	P29469,Q06338,P24279,Q03834,P30665
2	CC	90S preribosome (GO:0030686)	20	4	1.14	3.51	0.036	P39744,P53254,Q08965,P53261
2	BP	DNA unwinding involved in DNA replication (GO:0006268)	4	2	0.23	8.77	0.0373	P29469,P30665
2	BP	regulation of protein kinase activity (GO:0045859)	4	2	0.23	8.77	0.0373	P38873,Q06338
2	BP	protein targeting to ER (GO:0045047)	4	2	0.23	8.77	0.0373	P14906,P32916
2	BP	establishment of protein localization to endoplasmic reticulum (GO:0072599)	4	2	0.23	8.77	0.0373	P14906,P32916
2	BP	regulation of protein serine/threonine kinase activity (GO:0071900)	4	2	0.23	8.77	0.0373	P38873,Q06338
2	MF	nucleosome binding (GO:0031491)	4	2	0.23	8.77	0.0373	P23615,P32558
2	MF	tRNA binding (GO:0000049)	4	2	0.23	8.77	0.0373	P15180,P53235
2	CC	ribonucleoprotein complex (GO:1990904)	122	13	6.96	1.87	0.0378	P39744,P49955,P23394,P24384,Q06106,P53254,Q08965,P19736,Q06511,Q06506,P53261,P53235,P40498
2	BP	protein-DNA complex subunit organization (GO:0071824)	31	5	1.77	2.83	0.0398	P29469,P23615,P24279,P30665,P32558
2	MF	snoRNA binding (GO:0030515)	12	3	0.68	4.38	0.0426	Q08965,Q06506,P40498
2	BP	mitotic cell cycle process (GO:1903047)	22	4	1.25	3.19	0.0468	P29469,Q06338,P24279,P30665
2	BP	mitotic nuclear division (GO:0140014)	22	4	1.25	3.19	0.0468	P29469,Q06338,P24279,P30665
2	BP	mitotic cell cycle (GO:0000278)	22	4	1.25	3.19	0.0468	P29469,Q06338,P24279,P30665
2	BP	DNA recombination (GO:0006310)	22	4	1.25	3.19	0.0468	P29469,P24279,Q03834,P30665
2	MF	double-stranded DNA binding (GO:0003690)	22	4	1.25	3.19	0.0468	P29469,P24279,Q03834,P30665
2	CC	nuclear DNA-directed RNA polymerase complex (GO:0055029)	33	5	1.88	2.66	0.0488	P53064,P10964,P36145,P20435,P25441
2	CC	RNA polymerase complex (GO:0030880)	33	5	1.88	2.66	0.0488	P53064,P10964,P36145,P20435,P25441
2	CC	DNA-directed RNA polymerase complex (GO:0000428)	33	5	1.88	2.66	0.0488	P53064,P10964,P36145,P20435,P25441
3	MF	endodeoxyribonuclease activity (GO:0004520)	8	2	0.14	14.44	0.0113	P07276,Q04149
3	BP	rRNA processing (GO:0006364)	52	4	0.9	4.44	0.0122	P38333,Q06672,P40078,Q04217
3	MF	deoxyribonuclease activity (GO:0004536)	9	2	0.16	12.84	0.0137	P07276,Q04149
3	BP	rRNA metabolic process (GO:0016072)	56	4	0.97	4.13	0.0155	P38333,Q06672,P40078,Q04217
3	BP	maturation of SSU-rRNA from tricistronic rRNA transcript (SSU-rRNA, 5.8S rRNA, LSU-rRNA) (GO:0000462)	13	2	0.23	8.89	0.0251	Q06672,Q04217
3	BP	ribosome biogenesis (GO:0042254)	70	4	1.21	3.3	0.0315	P38333,Q06672,P40078,Q04217
3	BP	ncRNA processing (GO:0034470)	75	4	1.3	3.08	0.039	P38333,Q06672,P40078,Q04217
3	MF	endonuclease activity (GO:0004519)	18	2	0.31	6.42	0.0433	P07276,Q04149
3	BP	DNA repair (GO:0006281)	46	3	0.8	3.77	0.0464	P07276,Q04149,P38920
4	BP	ATP-dependent chromatin remodeling (GO:0043044)	6	4	0.48	8.39	0.00406	P53201,P53115,P31380,Q03388
4	CC	nucleus (GO:0005634)	307	37	24.38	1.52	0.00535	P53201,P54860,P53115,P35194,P38439,P33334,P53840,P49704,P31380,P32480,Q99207,Q03338,O14467,P32892,P13382,P32565,P40362,Q12481,P04819,Q12136,P15938,P38319,P32333,P47083,Q05022,Q03388,Q12389,P38798,P36100,P22515,P21951,P53742,Q02775,Q01454,P53971,Q12420,P16474
4	BP	cellular catabolic process (GO:0044248)	85	14	6.75	2.07	0.0132	P54860,P32580,P47170,P36102,P13382,P32565,P40016,Q03280,P38798,P22219,P22515,P38698,P21951,P16474
4	CC	ribonucleoprotein complex (GO:1990904)	122	18	9.69	1.86	0.0136	P35194,P33334,P49704,Q99207,Q03338,P36102,P40362,P04456,P39517,Q12481,Q12136,P38249,P15938,P47083,Q05022,P38798,Q02775,Q12420
4	BP	catabolic process (GO:0009056)	87	14	6.91	2.03	0.0146	P54860,P32580,P47170,P36102,P13382,P32565,P40016,Q03280,P38798,P22219,P22515,P38698,P21951,P16474
4	BP	nucleosome organization (GO:0034728)	10	4	0.79	5.04	0.0154	P53201,P53115,P32480,Q03388
4	CC	t-UTP complex (GO:0034455)	31	7	2.46	2.84	0.0175	P35194,Q99207,P40362,Q12481,Q12136,P47083,Q05022
4	BP	cellular macromolecule catabolic process (GO:0044265)	64	11	5.08	2.16	0.0197	P54860,P32580,P36102,P13382,P32565,P40016,Q03280,P38798,P22515,P21951,P16474
4	BP	chromatin remodeling (GO:0006338)	11	4	0.87	4.58	0.0199	P53201,P53115,P31380,Q03388
4	BP	macromolecule catabolic process (GO:0009057)	65	11	5.16	2.13	0.0211	P54860,P32580,P36102,P13382,P32565,P40016,Q03280,P38798,P22515,P21951,P16474
4	CC	small-subunit processome (GO:0032040)	25	6	1.99	3.02	0.0218	P35194,Q99207,P40362,Q12136,P47083,Q05022
4	CC	nuclear chromosome part (GO:0044454)	34	7	2.7	2.59	0.026	P53201,P53115,P53840,P32480,P13382,P21951,Q01454
4	MF	GTPase regulator activity (GO:0030695)	2	2	0.16	12.59	0.0291	P47170,P38431
4	CC	nuclear chromosome (GO:0000228)	35	7	2.78	2.52	0.0294	P53201,P53115,P53840,P32480,P13382,P21951,Q01454
4	CC	nuclear chromatin (GO:0000790)	13	4	1.03	3.87	0.0309	P53201,P53115,P53840,P32480
4	BP	organic substance catabolic process (GO:1901575)	77	12	6.12	1.96	0.0313	P54860,P32580,P36102,P13382,P32565,P40016,Q03280,P38798,P22515,P38698,P21951,P16474
4	CC	90S preribosome (GO:0030686)	20	5	1.59	3.15	0.0314	P35194,Q99207,P40362,Q12481,P47083
4	BP	regulation of metabolic process (GO:0019222)	96	14	7.63	1.84	0.0321	P53201,P53115,P38439,Q03254,P53840,P32480,P47170,P40061,P36102,Q03280,Q06708,P38798,P36100,P53971
4	BP	RNA catabolic process (GO:0006401)	21	5	1.67	3	0.0366	P32580,P36102,P13382,P38798,P21951
4	BP	aromatic compound catabolic process (GO:0019439)	21	5	1.67	3	0.0366	P32580,P36102,P13382,P38798,P21951
4	BP	cellular nitrogen compound catabolic process (GO:0044270)	21	5	1.67	3	0.0366	P32580,P36102,P13382,P38798,P21951
4	BP	nucleobase-containing compound catabolic process (GO:0034655)	21	5	1.67	3	0.0366	P32580,P36102,P13382,P38798,P21951
4	CC	intracellular non-membrane-bounded organelle (GO:0043232)	161	20	12.79	1.56	0.0423	P53201,P53115,P35194,P53840,P32480,Q99207,P36102,P32892,P13382,P40362,P04456,P39517,Q12481,Q12136,P47083,Q05022,Q12389,P21951,P53742,Q01454
4	CC	non-membrane-bounded organelle (GO:0043228)	161	20	12.79	1.56	0.0423	P53201,P53115,P35194,P53840,P32480,Q99207,P36102,P32892,P13382,P40362,P04456,P39517,Q12481,Q12136,P47083,Q05022,Q12389,P21951,P53742,Q01454
4	BP	organic cyclic compound catabolic process (GO:1901361)	22	5	1.75	2.86	0.0424	P32580,P36102,P13382,P38798,P21951
4	BP	heterocycle catabolic process (GO:0046700)	22	5	1.75	2.86	0.0424	P32580,P36102,P13382,P38798,P21951
4	BP	histone exchange (GO:0043486)	3	2	0.24	8.39	0.0462	P53201,Q03388
4	CC	phosphatidylinositol 3-kinase complex (GO:0005942)	3	2	0.24	8.39	0.0462	Q06708,P22219
4	CC	phosphatidylinositol 3-kinase complex, class III (GO:0035032)	3	2	0.24	8.39	0.0462	Q06708,P22219
4	MF	transcription corepressor activity (GO:0003714)	3	2	0.24	8.39	0.0462	P53201,P32480
4	MF	nucleoside-triphosphatase regulator activity (GO:0060589)	3	2	0.24	8.39	0.0462	P47170,P38431
4	BP	cellular response to stimulus (GO:0051716)	73	11	5.8	1.9	0.0475	P54860,P53115,P53840,P47170,P40061,P04819,P38319,P22515,P21951,Q01454,P16474
4	CC	nuclear part (GO:0044428)	216	25	17.16	1.46	0.049	P53201,P53115,P35194,P33334,P53840,P49704,P32480,Q99207,Q03338,P32892,P13382,P40362,Q12481,Q12136,P15938,P47083,Q05022,Q12389,P38798,P36100,P21951,P53742,Q02775,Q01454,Q12420
5	MF	DNA-directed DNA polymerase activity (GO:0003887)	8	4	0.48	8.32	0.00328	P14284,P12689,Q04049,P15801
5	MF	DNA polymerase activity (GO:0034061)	8	4	0.48	8.32	0.00328	P14284,P12689,Q04049,P15801
5	BP	translesion synthesis (GO:0019985)	4	3	0.24	12.48	0.00515	P14284,P12689,Q04049
5	BP	maturation of SSU-rRNA (GO:0030490)	20	5	1.2	4.16	0.0109	Q08444,Q12094,P42846,P40160,P48234
5	BP	postreplication repair (GO:0006301)	6	3	0.36	8.32	0.0114	P14284,P12689,Q04049
5	MF	catalytic activity, acting on DNA (GO:0140097)	30	6	1.8	3.33	0.0132	P14284,P12689,P12753,Q04049,P15801,P38170
5	MF	3'-5' exonuclease activity (GO:0008408)	7	3	0.42	7.13	0.0156	Q12149,P12753,P15801
5	CC	site of double-strand break (GO:0035861)	2	2	0.12	16.64	0.0176	P12753,Q04049
5	MF	structural constituent of nuclear pore (GO:0017056)	2	2	0.12	16.64	0.0176	P14907,P52891
5	BP	ribosomal small subunit biogenesis (GO:0042274)	23	5	1.38	3.62	0.0177	Q08444,Q12094,P42846,P40160,P48234
5	MF	nuclease activity (GO:0004518)	23	5	1.38	3.62	0.0177	Q08444,Q12149,P12753,P15801,P24309
5	CC	condensed chromosome (GO:0000793)	8	3	0.48	6.24	0.0206	P12753,Q06680,P38170
5	MF	exonuclease activity (GO:0004527)	8	3	0.48	6.24	0.0206	Q12149,P12753,P15801
5	BP	nucleic acid metabolic process (GO:0090304)	255	24	15.32	1.57	0.0221	Q08444,P07284,Q03776,P14284,P38811,P20448,P12689,P12753,P29056,Q12094,P42846,P36159,Q04049,P40160,Q06632,P06844,P48234,P15801,Q12309,Q06287,P25655,P24309,P14242,P52891
5	BP	spliceosomal complex assembly (GO:0000245)	3	2	0.18	11.1	0.0283	Q03776,Q12309
5	BP	chromosome condensation (GO:0030261)	3	2	0.18	11.1	0.0283	Q06680,P38170
5	BP	nucleic acid phosphodiester bond hydrolysis (GO:0090305)	11	3	0.66	4.54	0.0403	P12753,P42846,P36159
5	BP	RNA phosphodiester bond hydrolysis, endonucleolytic (GO:0090502)	4	2	0.24	8.32	0.0409	P42846,P36159
5	BP	rRNA processing (GO:0006364)	52	7	3.12	2.24	0.0436	Q08444,P20448,Q12094,P42846,P40160,P48234,Q06287
5	BP	DNA biosynthetic process (GO:0071897)	31	5	1.86	2.68	0.0479	P14284,P12689,P12753,Q04049,P15801
5	MF	ribonuclease activity (GO:0004540)	12	3	0.72	4.16	0.0484	Q08444,Q12149,P24309
6	CC	DNA helicase complex (GO:0033202)	9	3	0.3	9.92	0.00565	Q12417,P22336,Q12386
6	CC	nuclear chromosome part (GO:0044454)	34	5	1.14	4.38	0.00693	Q12417,P22336,Q12386,P32833,Q06156
6	CC	nuclear chromosome (GO:0000228)	35	5	1.18	4.25	0.00774	Q12417,P22336,Q12386,P32833,Q06156
6	CC	ATPase complex (GO:1904949)	12	3	0.4	7.44	0.0109	Q12417,P22336,Q12386
6	CC	origin recognition complex (GO:0000808)	15	3	0.5	5.95	0.0183	Q12417,P22336,P32833
6	CC	replisome (GO:0030894)	5	2	0.17	11.9	0.0194	Q12417,P22336
6	CC	chromosomal part (GO:0044427)	48	5	1.61	3.1	0.0249	Q12417,P22336,Q12386,P32833,Q06156
6	CC	nuclear lumen (GO:0031981)	151	10	5.07	1.97	0.0288	Q12417,P22336,P25586,Q08278,Q12386,Q12080,P32833,Q12499,Q06156,Q99216
6	CC	chromosome (GO:0005694)	51	5	1.71	2.92	0.0309	Q12417,P22336,Q12386,P32833,Q06156
6	BP	meiotic cell cycle process (GO:1903046)	8	2	0.27	7.44	0.0392	P22336,Q06156
6	BP	reproductive process (GO:0022414)	8	2	0.27	7.44	0.0392	P22336,Q06156
6	BP	meiotic cell cycle (GO:0051321)	8	2	0.27	7.44	0.0392	P22336,Q06156
6	BP	meiotic nuclear division (GO:0140013)	8	2	0.27	7.44	0.0392	P22336,Q06156
6	BP	reproduction (GO:0000003)	8	2	0.27	7.44	0.0392	P22336,Q06156
6	CC	chromosomal region (GO:0098687)	9	2	0.3	6.61	0.0469	P22336,Q06156
7	BP	ribonucleoprotein complex subunit organization (GO:0071826)	39	6	1.39	4.32	0.00329	Q06411,P53893,Q08235,P40486,P53919,Q04048
7	BP	ribonucleoprotein complex biogenesis (GO:0022613)	94	9	3.35	2.69	0.00589	Q07381,P53893,Q08235,P40486,P53919,P38805,Q04048,P36120,P28007
7	BP	ribonucleoprotein complex assembly (GO:0022618)	36	5	1.28	3.9	0.011	P53893,Q08235,P40486,P53919,Q04048
7	BP	ribosome biogenesis (GO:0042254)	70	7	2.49	2.81	0.0129	Q07381,P53893,Q08235,P53919,P38805,P36120,P28007
7	MF	GTPase activity (GO:0003924)	13	3	0.46	6.47	0.0154	P54861,Q07381,P53893
7	CC	post-mRNA release spliceosomal complex (GO:0071014)	5	2	0.18	11.22	0.0217	Q06411,Q04048
7	MF	GTP binding (GO:0005525)	5	2	0.18	11.22	0.0217	Q07381,P51601
7	BP	protein-containing complex disassembly (GO:0032984)	7	2	0.25	8.02	0.0356	Q06411,Q12315
7	CC	small nucleolar ribonucleoprotein complex (GO:0005732)	7	2	0.25	8.02	0.0356	P53919,P28007
