# Supplementary material for: Evolutionary Study of Disorder in Protein Sequences
Source: Biomolecules. 2020 Oct 6;10(10):1413. doi: 10.3390/biom10101413 (PMC7650552; doi:10.3390/biom10101413)
Supplement: Supplementary file 1 [file biomolecules-10-01413-s001.zip › biomolecules-936875-supplementary v5/Suppl_Table_S7.xlsx]

## Sheet: CBRs
pattern	E	K	S	D	Q	G	A	P	N	R	L	T	H	V	Y	I	C	F	M	W	total
00001	41	30	41	42	13	5	2	1	31	1	1	5	1	0	1	1	0	0	1	0	217
00010	20	21	28	22	30	24	23	14	10	11	5	6	6	2	0	0	0	1	0	0	223
00011	4	8	8	4	1	4	1	0	3	0	0	0	1	0	0	0	0	0	0	0	34
00100	21	12	18	17	17	11	6	11	5	3	6	2	5	2	1	2	1	0	1	1	142
00101	8	4	3	6	0	0	0	1	1	0	0	0	0	0	0	0	0	0	0	0	23
00110	4	9	8	11	6	2	3	2	0	0	0	1	0	0	0	0	0	0	0	0	46
00111	5	4	0	7	2	0	0	0	0	0	0	0	0	0	0	0	0	0	0	0	18
01000	5	0	2	2	7	3	8	4	0	2	1	0	0	1	0	0	0	0	0	0	35
01001	2	1	1	2	0	0	0	1	0	0	0	0	0	0	0	0	0	0	0	0	7
01010	1	0	2	1	0	0	1	0	0	0	1	0	1	0	0	0	0	0	0	0	7
01011	1	0	0	1	0	0	0	0	0	0	0	0	0	0	0	0	0	0	0	0	2
01100	2	0	3	0	0	0	0	0	0	1	0	0	0	0	0	0	0	0	0	0	6
01101	3	1	1	0	0	0	0	0	0	0	0	0	0	0	0	0	0	0	0	0	5
01110	2	1	1	1	0	0	1	0	0	0	0	0	0	0	0	0	0	0	0	0	6
01111	4	1	1	0	0	0	0	0	0	0	0	0	0	0	0	0	0	0	0	0	6
10000	8	3	5	0	1	4	7	6	0	3	0	1	0	1	0	0	0	0	0	0	39
10001	1	0	0	3	0	0	0	0	0	0	0	0	0	0	0	0	0	0	0	0	4
10010	2	0	4	1	0	0	0	0	0	0	0	0	0	0	0	0	0	0	0	0	7
10011	0	0	1	0	0	0	0	0	0	0	0	0	0	0	0	0	0	0	0	0	1
10100	1	0	0	0	0	2	0	1	0	0	0	0	0	0	0	0	0	0	0	0	4
10101	4	1	0	0	0	0	0	0	0	0	0	0	0	0	0	0	0	0	0	0	5
10110	3	0	1	2	0	1	0	0	0	0	0	0	0	0	0	0	0	0	0	0	7
10111	2	3	1	3	0	1	0	0	0	0	0	0	0	0	0	0	0	0	0	0	10
11000	10	9	8	2	8	11	11	11	0	4	3	2	2	0	1	1	0	0	0	1	84
11001	9	1	1	1	0	0	0	0	0	0	0	0	0	0	0	0	0	0	0	0	12
11010	7	1	4	1	3	0	1	2	0	3	0	0	1	0	0	0	0	0	0	0	23
11011	6	5	3	0	0	0	0	1	0	0	0	0	0	0	0	0	0	0	0	0	15
11100	25	13	6	4	5	2	1	3	0	2	1	1	0	0	2	0	0	1	0	0	66
11101	19	12	8	1	0	1	0	0	1	0	1	0	0	0	0	0	0	0	0	0	43
11110	27	26	15	3	4	6	3	6	0	6	0	1	0	0	0	0	0	0	0	0	97
11111	66	53	13	4	0	2	0	3	0	0	0	0	1	0	0	0	1	0	0	0	143
total	313	219	187	141	97	79	68	67	51	36	19	19	18	6	5	4	2	2	2	2
